# Supplementary material for: Integrative analyses reveal transcriptome-proteome correlation in biological pathways and secondary metabolism clusters in A. flavus in response to temperature
Source: Sci Rep. 2015 Sep 29;5:14582. doi: 10.1038/srep14582 (PMC4586720; doi:10.1038/srep14582)
Supplement: Supplementary Table S1 [file srep14582-s2.xls]

GroupID	Hit Number	Accession	Desription	Score	Mass	Cov	Seq	SameSets	Spectrum	Unique Spectrum	Peptide	Unique Peptide	37-VS-28	Quant Number	Sig	37_2_116-VS-37_1_114	Quant Number	Sig	37_3_117-VS-37_1_114	Quant Number	Sig	37_3_117-VS-37_2_116	Quant Number	Sig	28_2_119-VS-28_1_118	Quant Number	Sig	28_3_121-VS-28_1_118	Quant Number	Sig	28_3_121-VS-28_2_119	Quant Number	Sig	Query	Is Unique	Exp_Mz	Exp_Mr	Z	Calc_Mr	Delta	Start	End	Miss	Peptide Score	Ident Score	Before	Seq	After	Mod
1	1	AFL2G_03855	[mRNA] locus=Contig_2.3:2624245:2626285:+	7921	83827	60.4	MAPAVGIDLGTTYSCVGVFRDDRIEIIANDQGNRTTPSFVAFTDTERLIGDAAKNQVAMNPHNTVFDAKRLIGRRYADAEVQSDMKHWPFKIVDKGGKPIIQVEFKGEEKQFTPEEVSSMVLTKMRETAEAYLGGTVNNAVITVPAYFNDSQRQATKDAGLIAGLNVLRIINEPTAAAIAYGLDKKAEGERNVLIFDLGGGTFDVSLLTIEEGIFEVKATAGDTHLGGEDFDNRLVNHFVNEFKRKHKKDLTTNARALRRLRTACERAKRTLSSAAQTSIEIDSLFEGIDFYTSITRARFEELCQDLFRGTMEPVERVLRDAKIDKSSVHEIVLVGGSTRIPKIQRLVSDFFNKEPNKSINPDEAVAYGAAVQAAILSGDSSSKSTNEILLLDVAPLSL…	0	228	228	27	27	0.667	192		1.014	192		0.965	192		0.934	192		1.015	190		0.978	190		0.934	190		261048	1	687.5773	3432.8499	5	3432.8504	-0.0005	359	384	0	28.81	21	K	SINPDEAVAYGAAVQAAILSGDSSSK	S	iTRAQ8plex (Y)
																																		116154	1	501.2939	1500.8600	3	1500.8607	-0.0007	457	467	0	65.77	25	K	FELTGIPPAPR	G
																																		259219	1	668.7495	3338.7114	5	3338.7162	-0.0048	594	628	0	49.88	20	K	ELEGVANPIISAAYGGAAGAAPGGAPGAAPGGSTR	T
																																		256753	1	801.9076	3203.6015	4	3203.6042	-0.0027	127	153	0	91.43	20	R	ETAEAYLGGTVNNAVITVPAYFNDSQR	Q
																																		263552	1	729.5912	3642.9196	5	3642.9215	-0.0019	594	628	0	60.59	20	K	ELEGVANPIISAAYGGAAGAAPGGAPGAAPGGSTR	T	iTRAQ8plex (Y)
																																		117833	1	505.9755	1514.9047	3	1514.9087	-0.0040	158	169	0	33.18	24	K	DAGLIAGLNVLR	I
																																		116169	1	751.4397	1500.8648	2	1500.8607	0.0041	457	467	0	26.86	25	K	FELTGIPPAPR	G
																																		263547	1	911.7365	3642.9169	4	3642.9215	-0.0047	594	628	0	39.23	20	K	ELEGVANPIISAAYGGAAGAAPGGAPGAAPGGSTR	T	iTRAQ8plex (Y)
																																		189982	1	704.6979	2111.0718	3	2111.0731	-0.0013	629	641	0	23.49	22	R	TADEVEEKPEELD	-
																																		249122	1	975.1467	2922.4181	3	2922.4190	-0.0009	423	445	0	98.86	18	K	SETFSTYSDNQPGVLIQVYEGER	A
																																		117837	1	505.9756	1514.9050	3	1514.9087	-0.0037	158	169	0	76.28	25	K	DAGLIAGLNVLR	I
																																		21503	1	756.7708	2267.2905	3	2267.2986	-0.0081	170	185	0	59.71	23	R	IINEPTAAAIAYGLDK	K
																																		147504	1	582.3338	1743.9795	3	1743.9786	0.0008	327	340	0	52.90	23	K	SSVHEIVLVGGSTR	I
																																		264606	1	621.4984	3722.9468	6	3722.9407	0.0061	570	593	1	25.31	20	K	VDEIIGWLDSNQTATKEEYESQQK	E
																																		22066	1	763.0687	2286.1844	3	2286.1985	-0.0142	2	20	0	82.12	22	M	APAVGIDLGTTYSCVGVFR	D
																																		121788	1	516.2862	1545.8368	3	1545.8417	-0.0049	24	34	0	40.30	24	R	IEIIANDQGNR	T
																																		116132	1	501.2931	1500.8576	3	1500.8607	-0.0031	457	467	0	47.95	25	K	FELTGIPPAPR	G
																																		116156	1	501.2940	1500.8602	3	1500.8607	-0.0005	457	467	0	54.28	25	K	FELTGIPPAPR	G
																																		205895	1	567.8322	2267.2997	4	2267.2986	0.0010	170	185	0	33.26	23	R	IINEPTAAAIAYGLDK	K
																																		264603	1	745.5941	3722.9339	5	3722.9407	-0.0068	570	593	1	49.15	20	K	VDEIIGWLDSNQTATKEEYESQQK	E
																																		259217	1	668.7490	3338.7085	5	3338.7162	-0.0076	594	628	0	44.82	20	K	ELEGVANPIISAAYGGAAGAAPGGAPGAAPGGSTR	T
																																		255238	1	626.7365	3128.6461	5	3128.6451	0.0011	359	384	0	27.02	21	K	SINPDEAVAYGAAVQAAILSGDSSSK	S
																																		263574	1	608.1619	3642.9279	6	3642.9215	0.0064	594	628	0	33.45	21	K	ELEGVANPIISAAYGGAAGAAPGGAPGAAPGGSTR	T	iTRAQ8plex (Y)
																																		263546	1	608.1600	3642.9162	6	3642.9215	-0.0053	594	628	0	31.45	20	K	ELEGVANPIISAAYGGAAGAAPGGAPGAAPGGSTR	T	iTRAQ8plex (Y)
																																		169744	1	645.0050	1931.9930	3	1931.9967	-0.0037	21	34	1	69.28	21	R	DDRIEIIANDQGNR	T
																																		160228	1	464.5212	1854.0557	4	1854.0613	-0.0056	235	244	0	54.84	24	R	LVNHFVNEFK	R
																																		116146	1	501.2936	1500.8591	3	1500.8607	-0.0016	457	467	0	51.26	25	K	FELTGIPPAPR	G
																																		259224	1	835.6853	3338.7121	4	3338.7162	-0.0041	594	628	0	123.46	20	K	ELEGVANPIISAAYGGAAGAAPGGAPGAAPGGSTR	T
																																		116134	1	501.2932	1500.8576	3	1500.8607	-0.0031	457	467	0	62.42	25	K	FELTGIPPAPR	G
																																		259216	1	1113.9100	3338.7081	3	3338.7162	-0.0080	594	628	0	113.16	20	K	ELEGVANPIISAAYGGAAGAAPGGAPGAAPGGSTR	T
																																		257285	1	807.6669	3226.6387	4	3226.6243	0.0143	423	445	0	29.84	20	K	SETFSTYSDNQPGVLIQVYEGER	A	iTRAQ8plex (Y)
																																		249128	1	975.1478	2922.4216	3	2922.4190	0.0026	423	445	0	84.28	18	K	SETFSTYSDNQPGVLIQVYEGER	A
																																		161321	1	622.3224	1863.9455	3	1863.9498	-0.0043	76	86	0	45.51	21	R	YADAEVQSDMK	H
																																		117848	1	758.4618	1514.9090	2	1514.9087	0.0003	158	169	0	61.06	24	K	DAGLIAGLNVLR	I
																																		116141	1	751.4366	1500.8586	2	1500.8607	-0.0021	457	467	0	26.78	25	K	FELTGIPPAPR	G
																																		116126	1	501.2923	1500.8549	3	1500.8607	-0.0058	457	467	0	46.00	25	K	FELTGIPPAPR	G
																																		116128	1	501.2925	1500.8558	3	1500.8607	-0.0049	457	467	0	39.64	25	K	FELTGIPPAPR	G
																																		256760	1	801.9116	3203.6174	4	3203.6042	0.0132	127	153	0	90.08	20	R	ETAEAYLGGTVNNAVITVPAYFNDSQR	Q
																																		264605	1	745.5964	3722.9455	5	3722.9407	0.0048	570	593	1	36.54	20	K	VDEIIGWLDSNQTATKEEYESQQK	E
																																		121792	1	773.9275	1545.8404	2	1545.8417	-0.0013	24	34	0	19.64	24	R	IEIIANDQGNR	T
																																		261049	1	859.2198	3432.8500	4	3432.8504	-0.0004	359	384	0	31.70	21	K	SINPDEAVAYGAAVQAAILSGDSSSK	S	iTRAQ8plex (Y)
																																		205897	1	756.7744	2267.3013	3	2267.2986	0.0027	170	185	0	76.79	23	R	IINEPTAAAIAYGLDK	K
																																		116121	1	501.2900	1500.8483	3	1500.8607	-0.0124	457	467	0	36.50	25	K	FELTGIPPAPR	G
																																		263583	1	729.5941	3642.9342	5	3642.9215	0.0127	594	628	0	57.61	21	K	ELEGVANPIISAAYGGAAGAAPGGAPGAAPGGSTR	T	iTRAQ8plex (Y)
																																		116145	1	501.2936	1500.8589	3	1500.8607	-0.0018	457	467	0	53.26	25	K	FELTGIPPAPR	G
																																		217320	1	800.1053	2397.2941	3	2397.3001	-0.0060	570	585	0	81.95	23	K	VDEIIGWLDSNQTATK	E
																																		151069	1	592.6487	1774.9242	3	1774.9044	0.0198	35	47	0	34.37	23	R	TTPSFVAFTDTER	L
																																		263575	1	608.1619	3642.9279	6	3642.9215	0.0064	594	628	0	28.81	21	K	ELEGVANPIISAAYGGAAGAAPGGAPGAAPGGSTR	T	iTRAQ8plex (Y)
																																		259214	1	1113.9095	3338.7066	3	3338.7162	-0.0096	594	628	0	64.08	20	K	ELEGVANPIISAAYGGAAGAAPGGAPGAAPGGSTR	T
																																		217319	1	800.1053	2397.2941	3	2397.3001	-0.0060	570	585	0	81.25	23	K	VDEIIGWLDSNQTATK	E
																																		199591	1	735.4053	2203.1941	3	2203.2020	-0.0079	111	124	0	40.21	23	K	QFTPEEVSSMVLTK	M
																																		117851	1	758.4622	1514.9098	2	1514.9087	0.0011	158	169	0	31.15	24	K	DAGLIAGLNVLR	I
																																		259223	1	668.7497	3338.7121	5	3338.7162	-0.0041	594	628	0	111.02	20	K	ELEGVANPIISAAYGGAAGAAPGGAPGAAPGGSTR	T
																																		255237	1	626.7365	3128.6461	5	3128.6451	0.0011	359	384	0	53.79	21	K	SINPDEAVAYGAAVQAAILSGDSSSK	S
																																		117849	1	758.4618	1514.9090	2	1514.9087	0.0003	158	169	0	54.78	24	K	DAGLIAGLNVLR	I
																																		238201	1	900.8738	2699.5996	3	2699.5989	0.0007	170	186	1	47.53	17	R	IINEPTAAAIAYGLDKK	A
																																		207574	1	763.0715	2286.1927	3	2286.1985	-0.0058	2	20	0	105.94	22	M	APAVGIDLGTTYSCVGVFR	D
																																		217315	1	480.4649	2397.2882	5	2397.3001	-0.0119	570	585	0	28.87	22	K	VDEIIGWLDSNQTATK	E
																																		26643	1	800.1071	2397.2994	3	2397.3001	-0.0007	570	585	0	73.60	23	K	VDEIIGWLDSNQTATK	E
																																		199588	1	551.8056	2203.1934	4	2203.2020	-0.0086	111	124	0	36.37	23	K	QFTPEEVSSMVLTK	M
																																		151050	1	888.4562	1774.8979	2	1774.9044	-0.0065	35	47	0	73.14	21	R	TTPSFVAFTDTER	L
																																		116152	1	501.2939	1500.8597	3	1500.8607	-0.0010	457	467	0	65.97	25	K	FELTGIPPAPR	G
																																		163364	1	627.6529	1879.9370	3	1879.9447	-0.0077	76	86	0	54.56	21	R	YADAEVQSDMK	H	Oxidation (M)
																																		116150	1	501.2937	1500.8592	3	1500.8607	-0.0015	457	467	0	62.96	25	K	FELTGIPPAPR	G
																																		116167	1	751.4388	1500.8631	2	1500.8607	0.0024	457	467	0	32.38	25	K	FELTGIPPAPR	G
																																		217316	1	800.1047	2397.2924	3	2397.3001	-0.0077	570	585	0	58.40	23	K	VDEIIGWLDSNQTATK	E
																																		159964	1	464.0104	1852.0127	4	1852.0192	-0.0065	538	548	0	27.95	23	K	NGLESYAYSLK	N
																																		208210	1	574.3036	2293.1853	4	2293.2099	-0.0246	55	69	0	24.80	22	K	NQVAMNPHNTVFDAK	R
																																		116135	1	501.2932	1500.8579	3	1500.8607	-0.0028	457	467	0	40.75	25	K	FELTGIPPAPR	G
																																		126159	1	526.6414	1576.9025	3	1576.9075	-0.0049	347	354	0	26.80	24	R	LVSDFFNK	E
																																		264609	1	745.5973	3722.9501	5	3722.9407	0.0094	570	593	1	56.35	20	K	VDEIIGWLDSNQTATKEEYESQQK	E
																																		67550	1	1113.9135	3338.7186	3	3338.7162	0.0024	594	628	0	96.08	20	K	ELEGVANPIISAAYGGAAGAAPGGAPGAAPGGSTR	T
																																		205885	1	567.8296	2267.2891	4	2267.2986	-0.0095	170	185	0	36.56	23	R	IINEPTAAAIAYGLDK	K
																																		116165	1	501.2947	1500.8622	3	1500.8607	0.0015	457	467	0	47.65	25	K	FELTGIPPAPR	G
																																		255233	1	783.1672	3128.6398	4	3128.6451	-0.0053	359	384	0	117.09	21	K	SINPDEAVAYGAAVQAAILSGDSSSK	S
																																		209626	1	578.3080	2309.2028	4	2309.2048	-0.0020	55	69	0	24.83	22	K	NQVAMNPHNTVFDAK	R	Oxidation (M)
																																		263544	1	729.5896	3642.9115	5	3642.9215	-0.0100	594	628	0	34.14	20	K	ELEGVANPIISAAYGGAAGAAPGGAPGAAPGGSTR	T	iTRAQ8plex (Y)
																																		26645	1	800.1085	2397.3036	3	2397.3001	0.0035	570	585	0	50.36	23	K	VDEIIGWLDSNQTATK	E
																																		116137	1	501.2934	1500.8583	3	1500.8607	-0.0024	457	467	0	40.74	25	K	FELTGIPPAPR	G
																																		263594	1	911.7422	3642.9399	4	3642.9215	0.0183	594	628	0	79.06	21	K	ELEGVANPIISAAYGGAAGAAPGGAPGAAPGGSTR	T	iTRAQ8plex (Y)
																																		259226	1	835.6854	3338.7125	4	3338.7162	-0.0037	594	628	0	81.43	20	K	ELEGVANPIISAAYGGAAGAAPGGAPGAAPGGSTR	T
																																		117843	1	505.9767	1514.9083	3	1514.9087	-0.0004	158	169	0	35.86	24	K	DAGLIAGLNVLR	I
																																		160230	1	464.5213	1854.0559	4	1854.0613	-0.0054	235	244	0	57.57	24	R	LVNHFVNEFK	R
																																		151057	1	888.4590	1774.9035	2	1774.9044	-0.0010	35	47	0	25.99	21	R	TTPSFVAFTDTER	L
																																		159972	1	618.3460	1852.0163	3	1852.0192	-0.0029	538	548	0	61.98	23	K	NGLESYAYSLK	N
																																		255235	1	783.1687	3128.6459	4	3128.6451	0.0008	359	384	0	119.51	21	K	SINPDEAVAYGAAVQAAILSGDSSSK	S
																																		264611	1	931.7467	3722.9575	4	3722.9407	0.0168	570	593	1	64.35	20	K	VDEIIGWLDSNQTATKEEYESQQK	E
																																		136878	1	830.9215	1659.8284	2	1659.8233	0.0051	300	309	0	47.84	20	R	FEELCQDLFR	G
																																		217904	1	602.0979	2404.3626	4	2404.3899	-0.0273	324	340	1	44.66	22	K	IDKSSVHEIVLVGGSTR	I
																																		217338	1	800.1085	2397.3036	3	2397.3001	0.0034	570	585	0	75.90	23	K	VDEIIGWLDSNQTATK	E
																																		116149	1	501.2937	1500.8592	3	1500.8607	-0.0015	457	467	0	51.46	25	K	FELTGIPPAPR	G
																																		151054	1	888.4576	1774.9006	2	1774.9044	-0.0038	35	47	0	75.09	21	R	TTPSFVAFTDTER	L
																																		116125	1	501.2921	1500.8546	3	1500.8607	-0.0061	457	467	0	29.40	25	K	FELTGIPPAPR	G
																																		263558	1	911.7381	3642.9231	4	3642.9215	0.0016	594	628	0	79.41	21	K	ELEGVANPIISAAYGGAAGAAPGGAPGAAPGGSTR	T	iTRAQ8plex (Y)
																																		179719	1	506.0192	2020.0479	4	2020.0509	-0.0030	75	86	1	27.85	21	R	RYADAEVQSDMK	H
																																		263548	1	911.7365	3642.9169	4	3642.9215	-0.0047	594	628	0	33.18	20	K	ELEGVANPIISAAYGGAAGAAPGGAPGAAPGGSTR	T	iTRAQ8plex (Y)
																																		160233	1	619.0267	1854.0583	3	1854.0613	-0.0031	235	244	0	37.48	24	R	LVNHFVNEFK	R
																																		255229	1	783.1658	3128.6339	4	3128.6451	-0.0112	359	384	0	70.98	21	K	SINPDEAVAYGAAVQAAILSGDSSSK	S
																																		238197	1	540.9256	2699.5918	5	2699.5989	-0.0072	170	186	1	35.06	18	R	IINEPTAAAIAYGLDKK	A
																																		151053	1	592.6405	1774.8997	3	1774.9044	-0.0047	35	47	0	81.50	21	R	TTPSFVAFTDTER	L
																																		136872	1	830.9165	1659.8185	2	1659.8233	-0.0049	300	309	0	48.28	20	R	FEELCQDLFR	G
																																		217333	1	600.3327	2397.3018	4	2397.3001	0.0017	570	585	0	29.69	23	K	VDEIIGWLDSNQTATK	E
																																		261050	1	859.2200	3432.8507	4	3432.8504	0.0003	359	384	0	33.19	21	K	SINPDEAVAYGAAVQAAILSGDSSSK	S	iTRAQ8plex (Y)
																																		147501	1	437.0016	1743.9771	4	1743.9786	-0.0015	327	340	0	49.87	24	K	SSVHEIVLVGGSTR	I
																																		263549	1	911.7365	3642.9171	4	3642.9215	-0.0044	594	628	0	35.36	20	K	ELEGVANPIISAAYGGAAGAAPGGAPGAAPGGSTR	T	iTRAQ8plex (Y)
																																		116116	1	501.2871	1500.8395	3	1500.8607	-0.0212	457	467	0	46.26	24	K	FELTGIPPAPR	G
																																		264604	1	745.5941	3722.9339	5	3722.9407	-0.0068	570	593	1	57.88	20	K	VDEIIGWLDSNQTATKEEYESQQK	E
																																		261046	1	687.5762	3432.8446	5	3432.8504	-0.0058	359	384	0	32.91	21	K	SINPDEAVAYGAAVQAAILSGDSSSK	S	iTRAQ8plex (Y)
																																		160227	1	464.5211	1854.0555	4	1854.0613	-0.0058	235	244	0	46.13	24	R	LVNHFVNEFK	R
																																		116131	1	501.2931	1500.8574	3	1500.8607	-0.0034	457	467	0	57.72	25	K	FELTGIPPAPR	G
																																		205886	1	756.7715	2267.2927	3	2267.2986	-0.0059	170	185	0	46.71	23	R	IINEPTAAAIAYGLDK	K
																																		262537	1	887.7651	3547.0313	4	3547.0408	-0.0094	385	413	0	101.00	17	K	STNEILLLDVAPLSLGIETAGGVMTALIK	R
																																		151056	1	592.6418	1774.9035	3	1774.9044	-0.0010	35	47	0	26.84	21	R	TTPSFVAFTDTER	L
																																		257288	1	807.6675	3226.6409	4	3226.6243	0.0166	423	445	0	55.71	20	K	SETFSTYSDNQPGVLIQVYEGER	A	iTRAQ8plex (Y)
																																		217337	1	800.1085	2397.3036	3	2397.3001	0.0034	570	585	0	81.46	23	K	VDEIIGWLDSNQTATK	E
																																		160229	1	464.5212	1854.0557	4	1854.0613	-0.0056	235	244	0	59.84	24	R	LVNHFVNEFK	R
																																		262139	1	877.9626	3507.8211	4	3507.8095	0.0116	127	153	0	36.37	20	R	ETAEAYLGGTVNNAVITVPAYFNDSQR	Q	iTRAQ8plex (Y)
																																		262136	1	702.5683	3507.8051	5	3507.8095	-0.0044	127	153	0	35.53	20	R	ETAEAYLGGTVNNAVITVPAYFNDSQR	Q	iTRAQ8plex (Y)
																																		263582	1	729.5941	3642.9342	5	3642.9215	0.0127	594	628	0	39.66	21	K	ELEGVANPIISAAYGGAAGAAPGGAPGAAPGGSTR	T	iTRAQ8plex (Y)
																																		37423	1	888.4540	1774.8934	2	1774.9044	-0.0110	35	47	0	37.95	25	R	TTPSFVAFTDTER	L
																																		249127	1	975.1478	2922.4216	3	2922.4190	0.0026	423	445	0	75.63	18	K	SETFSTYSDNQPGVLIQVYEGER	A
																																		201045	1	740.7392	2219.1957	3	2219.1969	-0.0012	111	124	0	36.40	23	K	QFTPEEVSSMVLTK	M	Oxidation (M)
																																		205888	1	1134.6541	2267.2936	2	2267.2986	-0.0050	170	185	0	77.61	23	R	IINEPTAAAIAYGLDK	K
																																		207580	1	763.0752	2286.2037	3	2286.1985	0.0052	2	20	0	34.12	22	M	APAVGIDLGTTYSCVGVFR	D
																																		84027	1	1241.9914	3722.9524	3	3722.9407	0.0117	570	593	1	63.59	20	K	VDEIIGWLDSNQTATKEEYESQQK	E
																																		259227	1	1113.9116	3338.7129	3	3338.7162	-0.0033	594	628	0	91.95	20	K	ELEGVANPIISAAYGGAAGAAPGGAPGAAPGGSTR	T
																																		58321	1	1043.8964	3128.6673	3	3128.6451	0.0222	359	384	0	121.99	21	K	SINPDEAVAYGAAVQAAILSGDSSSK	S
																																		116142	1	501.2935	1500.8587	3	1500.8607	-0.0020	457	467	0	64.91	25	K	FELTGIPPAPR	G
																																		117840	1	758.4607	1514.9069	2	1514.9087	-0.0018	158	169	0	44.92	24	K	DAGLIAGLNVLR	I
																																		189980	1	528.7749	2111.0705	4	2111.0731	-0.0026	629	641	0	22.08	22	R	TADEVEEKPEELD	-
																																		261047	1	859.2189	3432.8465	4	3432.8504	-0.0039	359	384	0	72.83	21	K	SINPDEAVAYGAAVQAAILSGDSSSK	S	iTRAQ8plex (Y)
																																		117838	1	505.9762	1514.9067	3	1514.9087	-0.0021	158	169	0	58.42	24	K	DAGLIAGLNVLR	I
																																		117839	1	758.4607	1514.9068	2	1514.9087	-0.0019	158	169	0	38.47	24	K	DAGLIAGLNVLR	I
																																		257283	1	646.3315	3226.6213	5	3226.6243	-0.0030	423	445	0	36.49	19	K	SETFSTYSDNQPGVLIQVYEGER	A	iTRAQ8plex (Y)
																																		116144	1	501.2936	1500.8589	3	1500.8607	-0.0018	457	467	0	51.32	25	K	FELTGIPPAPR	G
																																		116127	1	501.2923	1500.8549	3	1500.8607	-0.0058	457	467	0	48.28	25	K	FELTGIPPAPR	G
																																		249124	1	731.6120	2922.4190	4	2922.4190	0.0000	423	445	0	78.91	18	K	SETFSTYSDNQPGVLIQVYEGER	A
																																		163653	1	941.9999	1881.9852	2	1881.9701	0.0151	111	124	0	56.60	22	K	QFTPEEVSSMVLTK	M	Gln->pyro-Glu (N-term Q)
																																		205892	1	567.8316	2267.2974	4	2267.2986	-0.0012	170	185	0	66.35	23	R	IINEPTAAAIAYGLDK	K
																																		257286	1	807.6669	3226.6387	4	3226.6243	0.0143	423	445	0	47.00	20	K	SETFSTYSDNQPGVLIQVYEGER	A	iTRAQ8plex (Y)
																																		116129	1	501.2930	1500.8571	3	1500.8607	-0.0036	457	467	0	46.86	25	K	FELTGIPPAPR	G
																																		116158	1	751.4375	1500.8604	2	1500.8607	-0.0003	457	467	0	17.33	25	K	FELTGIPPAPR	G
																																		117836	1	505.9756	1514.9050	3	1514.9087	-0.0037	158	169	0	41.32	25	K	DAGLIAGLNVLR	I
																																		117847	1	758.4617	1514.9089	2	1514.9087	0.0002	158	169	0	34.12	24	K	DAGLIAGLNVLR	I
																																		259221	1	668.7496	3338.7118	5	3338.7162	-0.0043	594	628	0	87.06	20	K	ELEGVANPIISAAYGGAAGAAPGGAPGAAPGGSTR	T
																																		231832	1	864.4739	2590.3998	3	2590.4039	-0.0041	2	20	0	36.57	22	M	APAVGIDLGTTYSCVGVFR	D	iTRAQ8plex (Y)
																																		231836	1	648.6077	2590.4019	4	2590.4039	-0.0020	2	20	0	56.72	22	M	APAVGIDLGTTYSCVGVFR	D	iTRAQ8plex (Y)
																																		217327	1	600.3320	2397.2988	4	2397.3001	-0.0013	570	585	0	27.78	23	K	VDEIIGWLDSNQTATK	E
																																		208207	1	574.3029	2293.1823	4	2293.2099	-0.0276	55	69	0	37.48	21	K	NQVAMNPHNTVFDAK	R
																																		217318	1	600.3307	2397.2937	4	2397.3001	-0.0064	570	585	0	40.89	23	K	VDEIIGWLDSNQTATK	E
																																		116155	1	501.2939	1500.8600	3	1500.8607	-0.0007	457	467	0	69.47	25	K	FELTGIPPAPR	G
																																		238198	1	675.9061	2699.5954	4	2699.5989	-0.0036	170	186	1	58.92	18	R	IINEPTAAAIAYGLDKK	A
																																		201043	1	740.7389	2219.1949	3	2219.1969	-0.0020	111	124	0	54.89	23	K	QFTPEEVSSMVLTK	M	Oxidation (M)
																																		169745	1	645.0052	1931.9938	3	1931.9967	-0.0029	21	34	1	64.87	21	R	DDRIEIIANDQGNR	T
																																		264608	1	745.5973	3722.9501	5	3722.9407	0.0094	570	593	1	59.54	20	K	VDEIIGWLDSNQTATKEEYESQQK	E
																																		116151	1	501.2938	1500.8597	3	1500.8607	-0.0010	457	467	0	38.50	25	K	FELTGIPPAPR	G
																																		205898	1	756.7745	2267.3016	3	2267.2986	0.0030	170	185	0	81.15	23	R	IINEPTAAAIAYGLDK	K
																																		249121	1	975.1467	2922.4181	3	2922.4190	-0.0009	423	445	0	89.58	18	K	SETFSTYSDNQPGVLIQVYEGER	A
																																		126155	1	526.6412	1576.9018	3	1576.9075	-0.0056	347	354	0	43.90	24	R	LVSDFFNK	E
																																		230595	1	643.8831	2571.5032	4	2571.5040	-0.0008	170	185	0	55.15	20	R	IINEPTAAAIAYGLDK	K	iTRAQ8plex (Y)
																																		163365	1	627.6530	1879.9370	3	1879.9447	-0.0077	76	86	0	42.20	21	R	YADAEVQSDMK	H	Oxidation (M)
																																		116163	1	501.2944	1500.8613	3	1500.8607	0.0006	457	467	0	57.75	25	K	FELTGIPPAPR	G
																																		207570	1	763.0701	2286.1884	3	2286.1985	-0.0101	2	20	0	83.31	22	M	APAVGIDLGTTYSCVGVFR	D
																																		116153	1	501.2939	1500.8598	3	1500.8607	-0.0009	457	467	0	55.44	25	K	FELTGIPPAPR	G
																																		262140	1	877.9626	3507.8211	4	3507.8095	0.0116	127	153	0	71.70	20	R	ETAEAYLGGTVNNAVITVPAYFNDSQR	Q	iTRAQ8plex (Y)
																																		256761	1	801.9116	3203.6174	4	3203.6042	0.0132	127	153	0	77.16	20	R	ETAEAYLGGTVNNAVITVPAYFNDSQR	Q
																																		264612	1	1241.9964	3722.9673	3	3722.9407	0.0266	570	593	1	65.22	19	K	VDEIIGWLDSNQTATKEEYESQQK	E
																																		116161	1	501.2943	1500.8611	3	1500.8607	0.0004	457	467	0	54.34	25	K	FELTGIPPAPR	G
																																		259215	1	557.4584	3338.7069	6	3338.7162	-0.0093	594	628	0	43.01	20	K	ELEGVANPIISAAYGGAAGAAPGGAPGAAPGGSTR	T
																																		160232	1	619.0266	1854.0579	3	1854.0613	-0.0035	235	244	0	44.04	24	R	LVNHFVNEFK	R
																																		116148	1	501.2937	1500.8592	3	1500.8607	-0.0015	457	467	0	67.59	25	K	FELTGIPPAPR	G
																																		116136	1	501.2934	1500.8583	3	1500.8607	-0.0024	457	467	0	50.02	25	K	FELTGIPPAPR	G
																																		199593	1	735.4054	2203.1943	3	2203.2020	-0.0076	111	124	0	31.58	23	K	QFTPEEVSSMVLTK	M
																																		116162	1	501.2944	1500.8612	3	1500.8607	0.0005	457	467	0	59.62	25	K	FELTGIPPAPR	G
																																		238200	1	540.9265	2699.5960	5	2699.5989	-0.0029	170	186	1	26.76	18	R	IINEPTAAAIAYGLDKK	A
																																		249125	1	731.6120	2922.4191	4	2922.4190	0.0001	423	445	0	71.71	18	K	SETFSTYSDNQPGVLIQVYEGER	A
																																		262142	1	877.9685	3507.8450	4	3507.8095	0.0355	127	153	0	47.62	20	R	ETAEAYLGGTVNNAVITVPAYFNDSQR	Q	iTRAQ8plex (Y)
																																		264610	1	931.7465	3722.9571	4	3722.9407	0.0164	570	593	1	77.16	20	K	VDEIIGWLDSNQTATKEEYESQQK	E
																																		263581	1	729.5941	3642.9342	5	3642.9215	0.0127	594	628	0	37.52	21	K	ELEGVANPIISAAYGGAAGAAPGGAPGAAPGGSTR	T	iTRAQ8plex (Y)
																																		126154	1	526.6412	1576.9018	3	1576.9075	-0.0056	347	354	0	30.04	24	R	LVSDFFNK	E
																																		117820	1	505.9745	1514.9018	3	1514.9087	-0.0069	158	169	0	59.18	24	K	DAGLIAGLNVLR	I
																																		205891	1	567.8316	2267.2974	4	2267.2986	-0.0012	170	185	0	57.73	23	R	IINEPTAAAIAYGLDK	K
																																		126158	1	526.6414	1576.9023	3	1576.9075	-0.0051	347	354	0	30.40	24	R	LVSDFFNK	E
																																		11890	1	622.3196	1863.9368	3	1863.9498	-0.0129	76	86	0	27.01	23	R	YADAEVQSDMK	H
																																		207573	1	763.0715	2286.1927	3	2286.1985	-0.0058	2	20	0	72.18	22	M	APAVGIDLGTTYSCVGVFR	D
																																		259228	1	835.6861	3338.7155	4	3338.7162	-0.0007	594	628	0	110.20	20	K	ELEGVANPIISAAYGGAAGAAPGGAPGAAPGGSTR	T
																																		259225	1	835.6853	3338.7121	4	3338.7162	-0.0041	594	628	0	104.49	20	K	ELEGVANPIISAAYGGAAGAAPGGAPGAAPGGSTR	T
																																		259222	1	835.6853	3338.7120	4	3338.7162	-0.0042	594	628	0	117.67	20	K	ELEGVANPIISAAYGGAAGAAPGGAPGAAPGGSTR	T
																																		261042	1	573.1475	3432.8416	6	3432.8504	-0.0088	359	384	0	24.25	21	K	SINPDEAVAYGAAVQAAILSGDSSSK	S	iTRAQ8plex (Y)
																																		238199	1	675.9061	2699.5954	4	2699.5989	-0.0035	170	186	1	51.29	18	R	IINEPTAAAIAYGLDKK	A
																																		256755	1	801.9078	3203.6021	4	3203.6042	-0.0021	127	153	0	41.92	20	R	ETAEAYLGGTVNNAVITVPAYFNDSQR	Q
																																		117844	1	505.9767	1514.9083	3	1514.9087	-0.0004	158	169	0	86.47	24	K	DAGLIAGLNVLR	I
																																		116159	1	501.2942	1500.8607	3	1500.8607	-0.0000	457	467	0	48.42	25	K	FELTGIPPAPR	G
																																		217321	1	800.1054	2397.2943	3	2397.3001	-0.0058	570	585	0	85.83	23	K	VDEIIGWLDSNQTATK	E
																																		116160	1	501.2943	1500.8611	3	1500.8607	0.0004	457	467	0	55.89	25	K	FELTGIPPAPR	G
																																		159960	1	618.3440	1852.0103	3	1852.0192	-0.0089	538	548	0	30.79	23	K	NGLESYAYSLK	N
																																		230594	1	515.3070	2571.4987	5	2571.5040	-0.0052	170	185	0	35.97	20	R	IINEPTAAAIAYGLDK	K	iTRAQ8plex (Y)
																																		256756	1	1068.8754	3203.6043	3	3203.6042	0.0002	127	153	0	18.87	20	R	ETAEAYLGGTVNNAVITVPAYFNDSQR	Q
																																		64558	1	1090.5602	3268.6589	3	3268.6658	-0.0068	271	297	0	99.93	24	R	TLSSAAQTSIEIDSLFEGIDFYTSITR	A
																																		249123	1	975.1467	2922.4181	3	2922.4190	-0.0009	423	445	0	85.11	18	K	SETFSTYSDNQPGVLIQVYEGER	A
																																		217317	1	800.1051	2397.2935	3	2397.3001	-0.0066	570	585	0	54.32	23	K	VDEIIGWLDSNQTATK	E
																																		160231	1	619.0266	1854.0579	3	1854.0613	-0.0035	235	244	0	34.95	24	R	LVNHFVNEFK	R
																																		255232	1	783.1672	3128.6398	4	3128.6451	-0.0053	359	384	0	123.24	21	K	SINPDEAVAYGAAVQAAILSGDSSSK	S
																																		116143	1	501.2936	1500.8589	3	1500.8607	-0.0018	457	467	0	52.49	25	K	FELTGIPPAPR	G
																																		199590	1	735.4053	2203.1939	3	2203.2020	-0.0081	111	124	0	48.30	23	K	QFTPEEVSSMVLTK	M
																																		199592	1	735.4053	2203.1941	3	2203.2020	-0.0079	111	124	0	50.44	23	K	QFTPEEVSSMVLTK	M
																																		263553	1	729.5912	3642.9196	5	3642.9215	-0.0019	594	628	0	43.60	20	K	ELEGVANPIISAAYGGAAGAAPGGAPGAAPGGSTR	T	iTRAQ8plex (Y)
																																		21504	1	756.7760	2267.3063	3	2267.2986	0.0076	170	185	0	54.09	22	R	IINEPTAAAIAYGLDK	K
																																		159965	1	464.0104	1852.0127	4	1852.0192	-0.0065	538	548	0	33.79	23	K	NGLESYAYSLK	N
																																		126144	1	395.2305	1576.8928	4	1576.9075	-0.0146	347	354	0	30.95	24	R	LVSDFFNK	E
																																		163651	1	941.9969	1881.9793	2	1881.9701	0.0092	111	124	0	46.58	22	K	QFTPEEVSSMVLTK	M	Gln->pyro-Glu (N-term Q)
																																		151055	1	888.4583	1774.9020	2	1774.9044	-0.0024	35	47	0	91.18	21	R	TTPSFVAFTDTER	L
																																		238196	1	675.9041	2699.5872	4	2699.5989	-0.0117	170	186	1	31.77	18	R	IINEPTAAAIAYGLDKK	A
																																		117845	1	505.9767	1514.9083	3	1514.9087	-0.0004	158	169	0	88.46	24	K	DAGLIAGLNVLR	I
																																		116133	1	501.2932	1500.8576	3	1500.8607	-0.0031	457	467	0	16.32	25	K	FELTGIPPAPR	G
																																		207567	1	572.5540	2286.1869	4	2286.1985	-0.0116	2	20	0	81.98	22	M	APAVGIDLGTTYSCVGVFR	D
																																		116166	1	751.4388	1500.8631	2	1500.8607	0.0024	457	467	0	32.55	25	K	FELTGIPPAPR	G
																																		205889	1	756.7722	2267.2948	3	2267.2986	-0.0038	170	185	0	70.02	23	R	IINEPTAAAIAYGLDK	K
																																		208218	1	574.3092	2293.2076	4	2293.2099	-0.0022	55	69	0	69.83	22	K	NQVAMNPHNTVFDAK	R
																																		151052	1	592.6405	1774.8997	3	1774.9044	-0.0047	35	47	0	63.69	21	R	TTPSFVAFTDTER	L
																																		126156	1	526.6412	1576.9018	3	1576.9075	-0.0056	347	354	0	43.39	24	R	LVSDFFNK	E
																																		163362	1	470.9913	1879.9362	4	1879.9447	-0.0085	76	86	0	30.18	21	R	YADAEVQSDMK	H	Oxidation (M)
																																		189983	1	704.6979	2111.0718	3	2111.0731	-0.0013	629	641	0	37.48	22	R	TADEVEEKPEELD	-
																																		136873	1	830.9165	1659.8185	2	1659.8233	-0.0049	300	309	0	50.64	20	R	FEELCQDLFR	G
																																		259220	1	835.6852	3338.7117	4	3338.7162	-0.0045	594	628	0	71.44	20	K	ELEGVANPIISAAYGGAAGAAPGGAPGAAPGGSTR	T
																																		116168	1	751.4394	1500.8642	2	1500.8607	0.0035	457	467	0	32.06	25	K	FELTGIPPAPR	G
																																		116138	1	501.2934	1500.8584	3	1500.8607	-0.0023	457	467	0	60.02	25	K	FELTGIPPAPR	G
																																		255234	1	783.1687	3128.6459	4	3128.6451	0.0008	359	384	0	130.98	21	K	SINPDEAVAYGAAVQAAILSGDSSSK	S
2	2	AFL2G_08462	[mRNA] locus=Contig_2.9:1468051:1469432:+	7348	49094	58.4	MVILSKVAAVAVGLSTVASALPTGPSHSPHARRGFTINQITRQTARVGPKTASFPAIYSRALAKYGGTVPAHLKSAVASGHGTVVTSPEPNDIEYLTPVNIGGTTLNLDFDTGSADLWVFSEELPKSEQTGHDVYKPSGNASKIAGASWDISYGDGSSASGDVYQDTVTVGGVTAQGQAVEAASKISDQFVQDKNNDGLLGLAFSSINTVKPKPQTTFFDTVKDQLDAPLFAVTLKYHAPGSYDFGFIDKSKFTGELAYADVDDSQGFWQFTADGYSVGKGDAQKAPITGIADTGTTLVMLDDEIVDAYYKQVQGAKNDASAGGYVFPCETELPEFTVVIGSYNAVIPGKHINYAPLQEGSSTCVGGIQSNSGLGLSILGDVFLKSQYVVFDSQGPRLG…	0	229	229	13	13	0.650	173		0.875	172		1.119	169		1.305	170		0.802	167	*	0.805	167		1.017	173		181789	1	1020.1069	2038.1991	2	2038.1924	0.0067	224	236	0	37.79	22	K	DQLDAPLFAVTLK	Y
																																		181766	1	680.4027	2038.1862	3	2038.1924	-0.0062	224	236	0	54.94	23	K	DQLDAPLFAVTLK	Y
																																		264115	1	921.4472	3681.7595	4	3681.7725	-0.0130	253	280	0	39.74	16	K	FTGELAYADVDDSQGFWQFTADGYSVGK	G
																																		268957	1	1171.8318	4683.2981	4	4683.3038	-0.0057	144	185	0	85.59	15	K	IAGASWDISYGDGSSASGDVYQDTVTVGGVTAQGQAVEAASK	I
																																		268346	1	883.6676	4413.3018	5	4413.2971	0.0047	318	350	0	20.75	18	K	NDASAGGYVFPCETELPEFTVVIGSYNAVIPGK	H	iTRAQ8plex (Y)
																																		267834	1	1060.8198	4239.2502	4	4239.2459	0.0043	351	385	0	72.29	19	K	HINYAPLQEGSSTCVGGIQSNSGLGLSILGDVFLK	S
																																		140263	1	562.9621	1685.8644	3	1685.8680	-0.0036	386	397	0	55.60	21	K	SQYVVFDSQGPR	L
																																		266614	1	798.2073	3986.0001	5	3985.9779	0.0222	253	280	0	48.12	18	K	FTGELAYADVDDSQGFWQFTADGYSVGK	G	iTRAQ8plex (Y)
																																		268973	1	1171.8343	4683.3081	4	4683.3038	0.0043	144	185	0	89.33	15	K	IAGASWDISYGDGSSASGDVYQDTVTVGGVTAQGQAVEAASK	I
																																		264454	1	929.2527	3712.9817	4	3712.9889	-0.0072	286	311	0	51.67	20	K	APITGIADTGTTLVMLDDEIVDAYYK	Q	Oxidation (M); iTRAQ8plex (Y)
																																		201612	1	557.0444	2224.1485	4	2224.1414	0.0071	237	250	0	28.23	22	K	YHAPGSYDFGFIDK	S
																																		264282	1	925.2601	3697.0113	4	3696.9940	0.0173	286	311	0	45.54	20	K	APITGIADTGTTLVMLDDEIVDAYYK	Q	iTRAQ8plex (Y)
																																		264123	1	737.3604	3681.7655	5	3681.7725	-0.0070	253	280	0	18.96	16	K	FTGELAYADVDDSQGFWQFTADGYSVGK	G
																																		176519	1	498.5254	1990.0727	4	1990.0733	-0.0007	386	397	0	26.23	23	K	SQYVVFDSQGPR	L	iTRAQ8plex (Y)
																																		140289	1	562.9635	1685.8686	3	1685.8680	0.0006	386	397	0	37.80	21	K	SQYVVFDSQGPR	L
																																		266608	1	997.5019	3985.9785	4	3985.9779	0.0006	253	280	0	46.35	17	K	FTGELAYADVDDSQGFWQFTADGYSVGK	G	iTRAQ8plex (Y)
																																		268975	1	1171.8343	4683.3081	4	4683.3038	0.0043	144	185	0	89.04	15	K	IAGASWDISYGDGSSASGDVYQDTVTVGGVTAQGQAVEAASK	I
																																		264278	1	740.4084	3697.0058	5	3696.9940	0.0118	286	311	0	61.96	20	K	APITGIADTGTTLVMLDDEIVDAYYK	Q	iTRAQ8plex (Y)
																																		260552	1	853.2025	3408.7808	4	3408.7836	-0.0028	286	311	0	60.41	21	K	APITGIADTGTTLVMLDDEIVDAYYK	Q	Oxidation (M)
																																		260174	1	1131.9390	3392.7951	3	3392.7887	0.0064	286	311	0	77.86	21	K	APITGIADTGTTLVMLDDEIVDAYYK	Q
																																		264456	1	743.6037	3712.9823	5	3712.9889	-0.0067	286	311	0	57.05	20	K	APITGIADTGTTLVMLDDEIVDAYYK	Q	Oxidation (M); iTRAQ8plex (Y)
																																		264275	1	617.1740	3697.0001	6	3696.9940	0.0061	286	311	0	55.92	20	K	APITGIADTGTTLVMLDDEIVDAYYK	Q	iTRAQ8plex (Y)
																																		260545	1	853.2011	3408.7755	4	3408.7836	-0.0081	286	311	0	53.21	21	K	APITGIADTGTTLVMLDDEIVDAYYK	Q	Oxidation (M)
																																		260162	1	849.2021	3392.7795	4	3392.7887	-0.0092	286	311	0	50.96	21	K	APITGIADTGTTLVMLDDEIVDAYYK	Q
																																		176521	1	498.5254	1990.0727	4	1990.0733	-0.0007	386	397	0	26.43	23	K	SQYVVFDSQGPR	L	iTRAQ8plex (Y)
																																		105547	1	472.9294	1415.7664	3	1415.7715	-0.0051	51	60	0	27.85	23	K	TASFPAIYSR	A
																																		268954	1	781.5568	4683.2972	6	4683.3038	-0.0066	144	185	0	44.83	15	K	IAGASWDISYGDGSSASGDVYQDTVTVGGVTAQGQAVEAASK	I
																																		260557	1	853.2033	3408.7840	4	3408.7836	0.0004	286	311	0	26.44	21	K	APITGIADTGTTLVMLDDEIVDAYYK	Q	Oxidation (M)
																																		260547	1	853.2012	3408.7756	4	3408.7836	-0.0080	286	311	0	53.75	21	K	APITGIADTGTTLVMLDDEIVDAYYK	Q	Oxidation (M)
																																		260153	1	849.2000	3392.7709	4	3392.7887	-0.0178	286	311	0	69.00	21	K	APITGIADTGTTLVMLDDEIVDAYYK	Q
																																		181761	1	510.5529	2038.1825	4	2038.1924	-0.0099	224	236	0	57.87	23	K	DQLDAPLFAVTLK	Y
																																		264121	1	921.4484	3681.7643	4	3681.7725	-0.0082	253	280	0	96.10	16	K	FTGELAYADVDDSQGFWQFTADGYSVGK	G
																																		269572	1	998.5138	4987.5325	5	4987.5092	0.0233	144	185	0	47.62	16	K	IAGASWDISYGDGSSASGDVYQDTVTVGGVTAQGQAVEAASK	I	iTRAQ8plex (Y)
																																		268961	1	1171.8333	4683.3041	4	4683.3038	0.0003	144	185	0	71.02	15	K	IAGASWDISYGDGSSASGDVYQDTVTVGGVTAQGQAVEAASK	I
																																		266612	1	798.2066	3985.9965	5	3985.9779	0.0186	253	280	0	55.18	18	K	FTGELAYADVDDSQGFWQFTADGYSVGK	G	iTRAQ8plex (Y)
																																		260558	1	853.2037	3408.7856	4	3408.7836	0.0020	286	311	0	60.54	21	K	APITGIADTGTTLVMLDDEIVDAYYK	Q	Oxidation (M)
																																		181786	1	1020.1065	2038.1985	2	2038.1924	0.0061	224	236	0	61.21	22	K	DQLDAPLFAVTLK	Y
																																		140292	1	843.9422	1685.8698	2	1685.8680	0.0019	386	397	0	48.81	22	K	SQYVVFDSQGPR	L
																																		268950	1	1171.8311	4683.2952	4	4683.3038	-0.0086	144	185	0	84.03	15	K	IAGASWDISYGDGSSASGDVYQDTVTVGGVTAQGQAVEAASK	I
																																		264468	1	743.6072	3712.9996	5	3712.9889	0.0107	286	311	0	33.72	20	K	APITGIADTGTTLVMLDDEIVDAYYK	Q	Oxidation (M); iTRAQ8plex (Y)
																																		260560	1	853.2052	3408.7917	4	3408.7836	0.0081	286	311	0	66.67	21	K	APITGIADTGTTLVMLDDEIVDAYYK	Q	Oxidation (M)
																																		268959	1	1171.8331	4683.3033	4	4683.3038	-0.0005	144	185	0	79.79	15	K	IAGASWDISYGDGSSASGDVYQDTVTVGGVTAQGQAVEAASK	I
																																		260156	1	849.2011	3392.7753	4	3392.7887	-0.0134	286	311	0	50.15	21	K	APITGIADTGTTLVMLDDEIVDAYYK	Q
																																		140267	1	422.4736	1685.8651	4	1685.8680	-0.0029	386	397	0	18.84	21	K	SQYVVFDSQGPR	L
																																		264267	1	617.1708	3696.9810	6	3696.9940	-0.0130	286	311	0	40.17	20	K	APITGIADTGTTLVMLDDEIVDAYYK	Q	iTRAQ8plex (Y)
																																		140279	1	562.9629	1685.8669	3	1685.8680	-0.0011	386	397	0	36.10	21	K	SQYVVFDSQGPR	L
																																		268519	1	1122.3127	4485.2217	4	4485.2169	0.0047	253	285	1	23.21	17	K	FTGELAYADVDDSQGFWQFTADGYSVGKGDAQK	A
																																		264127	1	921.4522	3681.7796	4	3681.7725	0.0071	253	280	0	60.20	16	K	FTGELAYADVDDSQGFWQFTADGYSVGK	G
																																		269573	1	832.2628	4987.5334	6	4987.5092	0.0242	144	185	0	23.45	16	K	IAGASWDISYGDGSSASGDVYQDTVTVGGVTAQGQAVEAASK	I	iTRAQ8plex (Y)
																																		260554	1	682.7636	3408.7818	5	3408.7836	-0.0017	286	311	0	32.32	21	K	APITGIADTGTTLVMLDDEIVDAYYK	Q	Oxidation (M)
																																		140298	1	562.9649	1685.8729	3	1685.8680	0.0049	386	397	0	26.44	22	K	SQYVVFDSQGPR	L
																																		268967	1	781.5581	4683.3048	6	4683.3038	0.0010	144	185	0	35.44	15	K	IAGASWDISYGDGSSASGDVYQDTVTVGGVTAQGQAVEAASK	I
																																		268517	1	748.5429	4485.2140	6	4485.2169	-0.0030	253	285	1	39.88	17	K	FTGELAYADVDDSQGFWQFTADGYSVGKGDAQK	A
																																		140273	1	562.9625	1685.8657	3	1685.8680	-0.0023	386	397	0	34.21	21	K	SQYVVFDSQGPR	L
																																		267742	1	701.1897	4201.0944	6	4201.1049	-0.0105	251	280	1	18.09	17	K	SKFTGELAYADVDDSQGFWQFTADGYSVGK	G
																																		181784	1	680.4048	2038.1927	3	2038.1924	0.0003	224	236	0	56.21	22	K	DQLDAPLFAVTLK	Y
																																		140285	1	562.9633	1685.8680	3	1685.8680	-0.0000	386	397	0	40.13	21	K	SQYVVFDSQGPR	L
																																		267836	1	848.8601	4239.2642	5	4239.2459	0.0182	351	385	0	56.58	18	K	HINYAPLQEGSSTCVGGIQSNSGLGLSILGDVFLK	S
																																		70085	1	1131.9307	3392.7704	3	3392.7887	-0.0183	286	311	0	65.58	21	K	APITGIADTGTTLVMLDDEIVDAYYK	Q
																																		268347	1	1104.3331	4413.3033	4	4413.2971	0.0062	318	350	0	25.42	18	K	NDASAGGYVFPCETELPEFTVVIGSYNAVIPGK	H	iTRAQ8plex (Y)
																																		70738	1	1137.2657	3408.7752	3	3408.7836	-0.0084	286	311	0	67.79	21	K	APITGIADTGTTLVMLDDEIVDAYYK	Q	Oxidation (M)
																																		181782	1	680.4047	2038.1923	3	2038.1924	-0.0001	224	236	0	68.52	22	K	DQLDAPLFAVTLK	Y
																																		260178	1	849.2079	3392.8023	4	3392.7887	0.0137	286	311	0	41.10	21	K	APITGIADTGTTLVMLDDEIVDAYYK	Q
																																		83567	1	1238.6701	3712.9886	3	3712.9889	-0.0004	286	311	0	60.00	27	K	APITGIADTGTTLVMLDDEIVDAYYK	Q	Oxidation (M); iTRAQ8plex (Y)
																																		260541	1	682.7621	3408.7742	5	3408.7836	-0.0093	286	311	0	34.93	21	K	APITGIADTGTTLVMLDDEIVDAYYK	Q	Oxidation (M)
																																		260165	1	849.2030	3392.7829	4	3392.7887	-0.0057	286	311	0	49.56	21	K	APITGIADTGTTLVMLDDEIVDAYYK	Q
																																		181771	1	510.5541	2038.1873	4	2038.1924	-0.0051	224	236	0	69.56	23	K	DQLDAPLFAVTLK	Y
																																		268350	1	883.6707	4413.3174	5	4413.2971	0.0203	318	350	0	30.21	18	K	NDASAGGYVFPCETELPEFTVVIGSYNAVIPGK	H	iTRAQ8plex (Y)
																																		268964	1	670.0508	4683.3045	7	4683.3038	0.0007	144	185	0	26.67	15	K	IAGASWDISYGDGSSASGDVYQDTVTVGGVTAQGQAVEAASK	I
																																		264469	1	619.8409	3713.0019	6	3712.9889	0.0129	286	311	0	33.65	20	K	APITGIADTGTTLVMLDDEIVDAYYK	Q	Oxidation (M); iTRAQ8plex (Y)
																																		140462	1	563.3166	1686.9280	3	1686.9402	-0.0122	186	194	0	27.86	24	K	ISDQFVQDK	N
																																		264118	1	737.3595	3681.7613	5	3681.7725	-0.0112	253	280	0	52.68	16	K	FTGELAYADVDDSQGFWQFTADGYSVGK	G
																																		140261	1	562.9620	1685.8642	3	1685.8680	-0.0038	386	397	0	50.71	21	K	SQYVVFDSQGPR	L
																																		268953	1	781.5567	4683.2967	6	4683.3038	-0.0071	144	185	0	66.55	15	K	IAGASWDISYGDGSSASGDVYQDTVTVGGVTAQGQAVEAASK	I
																																		49977	1	491.2862	980.5579	2	980.5598	-0.0018	398	404	0	32.12	24	R	LGFAAQA	-
																																		8668	1	562.9628	1685.8667	3	1685.8680	-0.0013	386	397	0	46.30	21	K	SQYVVFDSQGPR	L
																																		201604	1	557.0429	2224.1427	4	2224.1414	0.0012	237	250	0	28.70	22	K	YHAPGSYDFGFIDK	S
																																		260163	1	849.2021	3392.7795	4	3392.7887	-0.0092	286	311	0	72.65	21	K	APITGIADTGTTLVMLDDEIVDAYYK	Q
																																		181758	1	510.5516	2038.1775	4	2038.1924	-0.0149	224	236	0	65.46	23	K	DQLDAPLFAVTLK	Y
																																		264459	1	619.8377	3712.9826	6	3712.9889	-0.0063	286	311	0	25.28	20	K	APITGIADTGTTLVMLDDEIVDAYYK	Q	Oxidation (M); iTRAQ8plex (Y)
																																		267743	1	841.2287	4201.1072	5	4201.1049	0.0023	251	280	1	43.35	17	K	SKFTGELAYADVDDSQGFWQFTADGYSVGK	G
																																		264285	1	1233.3477	3697.0212	3	3696.9940	0.0272	286	311	0	47.64	20	K	APITGIADTGTTLVMLDDEIVDAYYK	Q	iTRAQ8plex (Y)
																																		260542	1	682.7621	3408.7743	5	3408.7836	-0.0092	286	311	0	57.87	21	K	APITGIADTGTTLVMLDDEIVDAYYK	Q	Oxidation (M)
																																		140269	1	562.9623	1685.8652	3	1685.8680	-0.0028	386	397	0	44.67	21	K	SQYVVFDSQGPR	L
																																		266610	1	798.2050	3985.9885	5	3985.9779	0.0106	253	280	0	46.62	18	K	FTGELAYADVDDSQGFWQFTADGYSVGK	G	iTRAQ8plex (Y)
																																		260550	1	853.2024	3408.7807	4	3408.7836	-0.0029	286	311	0	64.64	21	K	APITGIADTGTTLVMLDDEIVDAYYK	Q	Oxidation (M)
																																		49983	1	491.2900	980.5654	2	980.5598	0.0057	398	404	0	20.63	25	R	LGFAAQA	-
																																		268948	1	1171.8291	4683.2871	4	4683.3038	-0.0167	144	185	0	86.46	15	K	IAGASWDISYGDGSSASGDVYQDTVTVGGVTAQGQAVEAASK	I
																																		264120	1	921.4483	3681.7642	4	3681.7725	-0.0083	253	280	0	66.51	16	K	FTGELAYADVDDSQGFWQFTADGYSVGK	G
																																		260536	1	1137.2634	3408.7684	3	3408.7836	-0.0152	286	311	0	73.45	21	K	APITGIADTGTTLVMLDDEIVDAYYK	Q	Oxidation (M)
																																		269570	1	998.5131	4987.5289	5	4987.5092	0.0197	144	185	0	49.55	16	K	IAGASWDISYGDGSSASGDVYQDTVTVGGVTAQGQAVEAASK	I	iTRAQ8plex (Y)
																																		181781	1	680.4047	2038.1922	3	2038.1924	-0.0002	224	236	0	59.38	22	K	DQLDAPLFAVTLK	Y
																																		268972	1	937.6688	4683.3078	5	4683.3038	0.0040	144	185	0	75.30	15	K	IAGASWDISYGDGSSASGDVYQDTVTVGGVTAQGQAVEAASK	I
																																		267301	1	1028.2765	4109.0770	4	4109.0917	-0.0147	318	350	0	46.15	18	K	NDASAGGYVFPCETELPEFTVVIGSYNAVIPGK	H
																																		267305	1	1028.2782	4109.0835	4	4109.0917	-0.0082	318	350	0	43.21	18	K	NDASAGGYVFPCETELPEFTVVIGSYNAVIPGK	H
																																		260172	1	1131.9387	3392.7942	3	3392.7887	0.0055	286	311	0	50.66	21	K	APITGIADTGTTLVMLDDEIVDAYYK	Q
																																		140265	1	562.9623	1685.8650	3	1685.8680	-0.0030	386	397	0	40.78	21	K	SQYVVFDSQGPR	L
																																		140272	1	562.9625	1685.8657	3	1685.8680	-0.0023	386	397	0	32.67	21	K	SQYVVFDSQGPR	L
																																		49972	1	491.2860	980.5575	2	980.5598	-0.0022	398	404	0	33.07	24	R	LGFAAQA	-
																																		264112	1	921.4459	3681.7545	4	3681.7725	-0.0180	253	280	0	84.09	15	K	FTGELAYADVDDSQGFWQFTADGYSVGK	G
																																		260171	1	679.5661	3392.7939	5	3392.7887	0.0052	286	311	0	43.28	21	K	APITGIADTGTTLVMLDDEIVDAYYK	Q
																																		140461	1	563.3166	1686.9280	3	1686.9402	-0.0122	186	194	0	30.87	24	K	ISDQFVQDK	N
																																		264125	1	737.3604	3681.7656	5	3681.7725	-0.0070	253	280	0	53.76	16	K	FTGELAYADVDDSQGFWQFTADGYSVGK	G
																																		140277	1	562.9629	1685.8667	3	1685.8680	-0.0013	386	397	0	42.76	21	K	SQYVVFDSQGPR	L
																																		260157	1	679.5627	3392.7769	5	3392.7887	-0.0117	286	311	0	39.57	21	K	APITGIADTGTTLVMLDDEIVDAYYK	Q
																																		268966	1	781.5581	4683.3048	6	4683.3038	0.0010	144	185	0	27.80	15	K	IAGASWDISYGDGSSASGDVYQDTVTVGGVTAQGQAVEAASK	I
																																		264461	1	743.6038	3712.9828	5	3712.9889	-0.0062	286	311	0	24.10	20	K	APITGIADTGTTLVMLDDEIVDAYYK	Q	Oxidation (M); iTRAQ8plex (Y)
																																		49974	1	491.2860	980.5575	2	980.5598	-0.0022	398	404	0	47.55	24	R	LGFAAQA	-
																																		264273	1	740.4062	3696.9947	5	3696.9940	0.0007	286	311	0	34.52	20	K	APITGIADTGTTLVMLDDEIVDAYYK	Q	iTRAQ8plex (Y)
																																		260158	1	1131.9334	3392.7785	3	3392.7887	-0.0101	286	311	0	74.95	21	K	APITGIADTGTTLVMLDDEIVDAYYK	Q
																																		181777	1	680.4041	2038.1906	3	2038.1924	-0.0018	224	236	0	71.34	23	K	DQLDAPLFAVTLK	Y
																																		264117	1	1228.2607	3681.7603	3	3681.7725	-0.0122	253	280	0	93.62	16	K	FTGELAYADVDDSQGFWQFTADGYSVGK	G
																																		140270	1	562.9624	1685.8654	3	1685.8680	-0.0026	386	397	0	38.92	21	K	SQYVVFDSQGPR	L
																																		260152	1	849.1999	3392.7707	4	3392.7887	-0.0180	286	311	0	43.83	21	K	APITGIADTGTTLVMLDDEIVDAYYK	Q
																																		267835	1	707.5493	4239.2523	6	4239.2459	0.0064	351	385	0	39.05	19	K	HINYAPLQEGSSTCVGGIQSNSGLGLSILGDVFLK	S
																																		264460	1	619.8377	3712.9826	6	3712.9889	-0.0063	286	311	0	37.39	20	K	APITGIADTGTTLVMLDDEIVDAYYK	Q	Oxidation (M); iTRAQ8plex (Y)
																																		49980	1	491.2867	980.5589	2	980.5598	-0.0008	398	404	0	34.10	24	R	LGFAAQA	-
																																		268969	1	937.6686	4683.3067	5	4683.3038	0.0029	144	185	0	73.49	15	K	IAGASWDISYGDGSSASGDVYQDTVTVGGVTAQGQAVEAASK	I
																																		260559	1	853.2051	3408.7915	4	3408.7836	0.0079	286	311	0	52.41	21	K	APITGIADTGTTLVMLDDEIVDAYYK	Q	Oxidation (M)
																																		264122	1	921.4484	3681.7643	4	3681.7725	-0.0082	253	280	0	98.93	16	K	FTGELAYADVDDSQGFWQFTADGYSVGK	G
																																		267833	1	1060.8198	4239.2502	4	4239.2459	0.0043	351	385	0	34.35	19	K	HINYAPLQEGSSTCVGGIQSNSGLGLSILGDVFLK	S
																																		264277	1	740.4083	3697.0053	5	3696.9940	0.0113	286	311	0	59.42	20	K	APITGIADTGTTLVMLDDEIVDAYYK	Q	iTRAQ8plex (Y)
																																		260546	1	853.2011	3408.7755	4	3408.7836	-0.0081	286	311	0	60.56	21	K	APITGIADTGTTLVMLDDEIVDAYYK	Q	Oxidation (M)
																																		140283	1	843.9411	1685.8675	2	1685.8680	-0.0004	386	397	0	41.96	21	K	SQYVVFDSQGPR	L
																																		49973	1	491.2860	980.5575	2	980.5598	-0.0022	398	404	0	49.92	24	R	LGFAAQA	-
																																		260561	1	853.2062	3408.7955	4	3408.7836	0.0120	286	311	0	44.87	21	K	APITGIADTGTTLVMLDDEIVDAYYK	Q	Oxidation (M)
																																		181774	1	680.4035	2038.1887	3	2038.1924	-0.0037	224	236	0	67.11	23	K	DQLDAPLFAVTLK	Y
																																		268965	1	781.5581	4683.3048	6	4683.3038	0.0010	144	185	0	42.91	15	K	IAGASWDISYGDGSSASGDVYQDTVTVGGVTAQGQAVEAASK	I
																																		268951	1	937.6666	4683.2966	5	4683.3038	-0.0072	144	185	0	84.46	15	K	IAGASWDISYGDGSSASGDVYQDTVTVGGVTAQGQAVEAASK	I
																																		264268	1	925.2532	3696.9839	4	3696.9940	-0.0101	286	311	0	60.28	20	K	APITGIADTGTTLVMLDDEIVDAYYK	Q	iTRAQ8plex (Y)
																																		70087	1	1131.9442	3392.8109	3	3392.7887	0.0222	286	311	0	71.23	21	K	APITGIADTGTTLVMLDDEIVDAYYK	Q
																																		260175	1	849.2065	3392.7970	4	3392.7887	0.0083	286	311	0	47.38	21	K	APITGIADTGTTLVMLDDEIVDAYYK	Q
																																		260544	1	853.2011	3408.7754	4	3408.7836	-0.0082	286	311	0	49.85	21	K	APITGIADTGTTLVMLDDEIVDAYYK	Q	Oxidation (M)
																																		176520	1	498.5254	1990.0727	4	1990.0733	-0.0007	386	397	0	21.67	23	K	SQYVVFDSQGPR	L	iTRAQ8plex (Y)
																																		49975	1	491.2860	980.5575	2	980.5598	-0.0022	398	404	0	39.63	24	R	LGFAAQA	-
																																		268974	1	1171.8343	4683.3081	4	4683.3038	0.0043	144	185	0	86.76	15	K	IAGASWDISYGDGSSASGDVYQDTVTVGGVTAQGQAVEAASK	I
																																		266607	1	997.5000	3985.9711	4	3985.9779	-0.0068	253	280	0	58.06	17	K	FTGELAYADVDDSQGFWQFTADGYSVGK	G	iTRAQ8plex (Y)
																																		269571	1	998.5131	4987.5289	5	4987.5092	0.0197	144	185	0	57.11	16	K	IAGASWDISYGDGSSASGDVYQDTVTVGGVTAQGQAVEAASK	I	iTRAQ8plex (Y)
																																		181759	1	510.5518	2038.1779	4	2038.1924	-0.0145	224	236	0	63.21	23	K	DQLDAPLFAVTLK	Y
																																		264458	1	743.6037	3712.9823	5	3712.9889	-0.0066	286	311	0	55.71	20	K	APITGIADTGTTLVMLDDEIVDAYYK	Q	Oxidation (M); iTRAQ8plex (Y)
																																		140268	1	562.9623	1685.8652	3	1685.8680	-0.0028	386	397	0	47.11	21	K	SQYVVFDSQGPR	L
																																		181770	1	680.4030	2038.1871	3	2038.1924	-0.0053	224	236	0	67.03	23	K	DQLDAPLFAVTLK	Y
																																		140264	1	562.9621	1685.8645	3	1685.8680	-0.0035	386	397	0	36.17	21	K	SQYVVFDSQGPR	L
																																		181788	1	1020.1065	2038.1985	2	2038.1924	0.0061	224	236	0	61.88	22	K	DQLDAPLFAVTLK	Y
																																		260160	1	679.5630	3392.7789	5	3392.7887	-0.0098	286	311	0	64.49	21	K	APITGIADTGTTLVMLDDEIVDAYYK	Q
																																		140278	1	562.9629	1685.8667	3	1685.8680	-0.0013	386	397	0	47.09	21	K	SQYVVFDSQGPR	L
																																		140254	1	562.9611	1685.8616	3	1685.8680	-0.0064	386	397	0	21.31	21	K	SQYVVFDSQGPR	L
																																		268958	1	1171.8325	4683.3009	4	4683.3038	-0.0029	144	185	0	67.76	15	K	IAGASWDISYGDGSSASGDVYQDTVTVGGVTAQGQAVEAASK	I
																																		140458	1	422.7376	1686.9212	4	1686.9402	-0.0190	186	194	0	25.34	23	K	ISDQFVQDK	N
																																		266615	1	665.3408	3986.0010	6	3985.9779	0.0231	253	280	0	30.69	18	K	FTGELAYADVDDSQGFWQFTADGYSVGK	G	iTRAQ8plex (Y)
																																		140286	1	562.9633	1685.8681	3	1685.8680	0.0001	386	397	0	40.06	21	K	SQYVVFDSQGPR	L
																																		264455	1	743.6037	3712.9823	5	3712.9889	-0.0067	286	311	0	39.63	20	K	APITGIADTGTTLVMLDDEIVDAYYK	Q	Oxidation (M); iTRAQ8plex (Y)
																																		140290	1	843.9420	1685.8694	2	1685.8680	0.0014	386	397	0	19.75	21	K	SQYVVFDSQGPR	L
																																		268518	1	898.0506	4485.2168	5	4485.2169	-0.0002	253	285	1	75.49	17	K	FTGELAYADVDDSQGFWQFTADGYSVGKGDAQK	A
																																		268956	1	1171.8318	4683.2981	4	4683.3038	-0.0057	144	185	0	70.89	15	K	IAGASWDISYGDGSSASGDVYQDTVTVGGVTAQGQAVEAASK	I
																																		264126	1	737.3604	3681.7656	5	3681.7725	-0.0069	253	280	0	42.81	16	K	FTGELAYADVDDSQGFWQFTADGYSVGK	G
																																		269575	1	998.5142	4987.5346	5	4987.5092	0.0254	144	185	0	46.56	16	K	IAGASWDISYGDGSSASGDVYQDTVTVGGVTAQGQAVEAASK	I	iTRAQ8plex (Y)
																																		264119	1	1228.2612	3681.7619	3	3681.7725	-0.0107	253	280	0	99.13	16	K	FTGELAYADVDDSQGFWQFTADGYSVGK	G
																																		70089	1	1131.9480	3392.8222	3	3392.7887	0.0336	286	311	0	54.63	21	K	APITGIADTGTTLVMLDDEIVDAYYK	Q
																																		269574	1	998.5141	4987.5343	5	4987.5092	0.0252	144	185	0	75.95	16	K	IAGASWDISYGDGSSASGDVYQDTVTVGGVTAQGQAVEAASK	I	iTRAQ8plex (Y)
																																		264451	1	1238.6654	3712.9744	3	3712.9889	-0.0145	286	311	0	27.99	20	K	APITGIADTGTTLVMLDDEIVDAYYK	Q	Oxidation (M); iTRAQ8plex (Y)
																																		264114	1	921.4469	3681.7584	4	3681.7725	-0.0141	253	280	0	59.98	16	K	FTGELAYADVDDSQGFWQFTADGYSVGK	G
																																		260556	1	853.2031	3408.7834	4	3408.7836	-0.0002	286	311	0	57.51	21	K	APITGIADTGTTLVMLDDEIVDAYYK	Q	Oxidation (M)
																																		181765	1	680.4027	2038.1862	3	2038.1924	-0.0062	224	236	0	82.89	23	K	DQLDAPLFAVTLK	Y
																																		268968	1	781.5581	4683.3048	6	4683.3038	0.0010	144	185	0	69.25	15	K	IAGASWDISYGDGSSASGDVYQDTVTVGGVTAQGQAVEAASK	I
																																		268345	1	883.6675	4413.3012	5	4413.2971	0.0041	318	350	0	29.05	18	K	NDASAGGYVFPCETELPEFTVVIGSYNAVIPGK	H	iTRAQ8plex (Y)
																																		266611	1	665.3395	3985.9932	6	3985.9779	0.0153	253	280	0	19.29	18	K	FTGELAYADVDDSQGFWQFTADGYSVGK	G	iTRAQ8plex (Y)
																																		268962	1	1171.8334	4683.3043	4	4683.3038	0.0005	144	185	0	89.01	15	K	IAGASWDISYGDGSSASGDVYQDTVTVGGVTAQGQAVEAASK	I
																																		181760	1	510.5529	2038.1825	4	2038.1924	-0.0099	224	236	0	46.81	23	K	DQLDAPLFAVTLK	Y
																																		260538	1	1137.2651	3408.7734	3	3408.7836	-0.0102	286	311	0	72.33	21	K	APITGIADTGTTLVMLDDEIVDAYYK	Q	Oxidation (M)
																																		260161	1	849.2021	3392.7795	4	3392.7887	-0.0092	286	311	0	60.42	21	K	APITGIADTGTTLVMLDDEIVDAYYK	Q
																																		260540	1	853.2008	3408.7740	4	3408.7836	-0.0096	286	311	0	38.37	21	K	APITGIADTGTTLVMLDDEIVDAYYK	Q	Oxidation (M)
																																		268971	1	1171.8342	4683.3075	4	4683.3038	0.0037	144	185	0	79.64	15	K	IAGASWDISYGDGSSASGDVYQDTVTVGGVTAQGQAVEAASK	I
																																		264452	1	929.2524	3712.9804	4	3712.9889	-0.0085	286	311	0	60.84	20	K	APITGIADTGTTLVMLDDEIVDAYYK	Q	Oxidation (M); iTRAQ8plex (Y)
																																		140255	1	562.9612	1685.8617	3	1685.8680	-0.0063	386	397	0	29.30	21	K	SQYVVFDSQGPR	L
																																		268949	1	586.4188	4683.2921	8	4683.3038	-0.0117	144	185	0	16.66	14	K	IAGASWDISYGDGSSASGDVYQDTVTVGGVTAQGQAVEAASK	I
																																		268349	1	883.6703	4413.3153	5	4413.2971	0.0182	318	350	0	34.85	18	K	NDASAGGYVFPCETELPEFTVVIGSYNAVIPGK	H	iTRAQ8plex (Y)
																																		264271	1	740.4045	3696.9863	5	3696.9940	-0.0077	286	311	0	61.94	20	K	APITGIADTGTTLVMLDDEIVDAYYK	Q	iTRAQ8plex (Y)
																																		181764	1	680.4027	2038.1862	3	2038.1924	-0.0062	224	236	0	79.87	23	K	DQLDAPLFAVTLK	Y
																																		269874	1	882.9619	5291.7277	6	5291.7145	0.0132	144	185	0	20.05	16	K	IAGASWDISYGDGSSASGDVYQDTVTVGGVTAQGQAVEAASK	I	2 iTRAQ8plex (Y)
																																		181780	1	680.4045	2038.1917	3	2038.1924	-0.0007	224	236	0	81.92	23	K	DQLDAPLFAVTLK	Y
																																		260562	1	853.2070	3408.7987	4	3408.7836	0.0151	286	311	0	73.20	21	K	APITGIADTGTTLVMLDDEIVDAYYK	Q	Oxidation (M)
																																		264472	1	743.6079	3713.0030	5	3712.9889	0.0140	286	311	0	39.62	20	K	APITGIADTGTTLVMLDDEIVDAYYK	Q	Oxidation (M); iTRAQ8plex (Y)
																																		260543	1	682.7621	3408.7743	5	3408.7836	-0.0092	286	311	0	53.22	21	K	APITGIADTGTTLVMLDDEIVDAYYK	Q	Oxidation (M)
																																		268970	1	937.6686	4683.3067	5	4683.3038	0.0029	144	185	0	73.30	15	K	IAGASWDISYGDGSSASGDVYQDTVTVGGVTAQGQAVEAASK	I
																																		268952	1	781.5567	4683.2967	6	4683.3038	-0.0071	144	185	0	43.59	15	K	IAGASWDISYGDGSSASGDVYQDTVTVGGVTAQGQAVEAASK	I
																																		181787	1	1020.1065	2038.1985	2	2038.1924	0.0061	224	236	0	69.86	22	K	DQLDAPLFAVTLK	Y
																																		140281	1	562.9631	1685.8674	3	1685.8680	-0.0006	386	397	0	22.38	21	K	SQYVVFDSQGPR	L
																																		181785	1	680.4054	2038.1943	3	2038.1924	0.0019	224	236	0	66.51	22	K	DQLDAPLFAVTLK	Y
																																		201610	1	742.3891	2224.1456	3	2224.1414	0.0041	237	250	0	36.41	22	K	YHAPGSYDFGFIDK	S
																																		264453	1	929.2527	3712.9817	4	3712.9889	-0.0072	286	311	0	66.45	20	K	APITGIADTGTTLVMLDDEIVDAYYK	Q	Oxidation (M); iTRAQ8plex (Y)
																																		268960	1	670.0507	4683.3040	7	4683.3038	0.0002	144	185	0	19.42	15	K	IAGASWDISYGDGSSASGDVYQDTVTVGGVTAQGQAVEAASK	I
																																		70086	1	1131.9349	3392.7828	3	3392.7887	-0.0058	286	311	0	60.79	21	K	APITGIADTGTTLVMLDDEIVDAYYK	Q
																																		181776	1	510.5548	2038.1899	4	2038.1924	-0.0025	224	236	0	62.51	23	K	DQLDAPLFAVTLK	Y
																																		260555	1	853.2031	3408.7834	4	3408.7836	-0.0002	286	311	0	59.78	21	K	APITGIADTGTTLVMLDDEIVDAYYK	Q	Oxidation (M)
																																		268624	1	909.7003	4543.4651	5	4543.4513	0.0138	351	385	0	22.24	18	K	HINYAPLQEGSSTCVGGIQSNSGLGLSILGDVFLK	S	iTRAQ8plex (Y)
																																		201608	1	742.3887	2224.1442	3	2224.1414	0.0027	237	250	0	46.54	22	K	YHAPGSYDFGFIDK	S
																																		181778	1	510.5549	2038.1907	4	2038.1924	-0.0017	224	236	0	62.54	23	K	DQLDAPLFAVTLK	Y
																																		264274	1	925.2564	3696.9965	4	3696.9940	0.0025	286	311	0	56.38	20	K	APITGIADTGTTLVMLDDEIVDAYYK	Q	iTRAQ8plex (Y)
																																		181772	1	510.5541	2038.1873	4	2038.1924	-0.0051	224	236	0	56.66	23	K	DQLDAPLFAVTLK	Y
																																		260164	1	849.2029	3392.7823	4	3392.7887	-0.0064	286	311	0	51.83	21	K	APITGIADTGTTLVMLDDEIVDAYYK	Q
																																		268955	1	781.5569	4683.2979	6	4683.3038	-0.0059	144	185	0	60.90	15	K	IAGASWDISYGDGSSASGDVYQDTVTVGGVTAQGQAVEAASK	I
																																		201605	1	557.0429	2224.1427	4	2224.1414	0.0012	237	250	0	40.19	22	K	YHAPGSYDFGFIDK	S
																																		140284	1	562.9632	1685.8678	3	1685.8680	-0.0002	386	397	0	44.87	21	K	SQYVVFDSQGPR	L
																																		181783	1	680.4048	2038.1927	3	2038.1924	0.0003	224	236	0	58.66	22	K	DQLDAPLFAVTLK	Y
																																		264276	1	617.1741	3697.0011	6	3696.9940	0.0071	286	311	0	28.45	20	K	APITGIADTGTTLVMLDDEIVDAYYK	Q	iTRAQ8plex (Y)
																																		267300	1	1028.2730	4109.0628	4	4109.0917	-0.0289	318	350	0	27.70	17	K	NDASAGGYVFPCETELPEFTVVIGSYNAVIPGK	H
																																		264116	1	921.4472	3681.7597	4	3681.7725	-0.0128	253	280	0	60.54	16	K	FTGELAYADVDDSQGFWQFTADGYSVGK	G
																																		268351	1	1104.3383	4413.3240	4	4413.2971	0.0269	318	350	0	45.35	18	K	NDASAGGYVFPCETELPEFTVVIGSYNAVIPGK	H	iTRAQ8plex (Y)
																																		264113	1	921.4463	3681.7561	4	3681.7725	-0.0164	253	280	0	70.46	16	K	FTGELAYADVDDSQGFWQFTADGYSVGK	G
																																		140266	1	562.9623	1685.8650	3	1685.8680	-0.0030	386	397	0	29.81	21	K	SQYVVFDSQGPR	L
																																		70084	1	1131.9284	3392.7635	3	3392.7887	-0.0252	286	311	0	35.49	21	K	APITGIADTGTTLVMLDDEIVDAYYK	Q
																																		260173	1	849.2059	3392.7946	4	3392.7887	0.0060	286	311	0	50.24	21	K	APITGIADTGTTLVMLDDEIVDAYYK	Q
																																		264111	1	921.4457	3681.7535	4	3681.7725	-0.0190	253	280	0	98.13	15	K	FTGELAYADVDDSQGFWQFTADGYSVGK	G
																																		201606	1	557.0429	2224.1427	4	2224.1414	0.0012	237	250	0	37.73	22	K	YHAPGSYDFGFIDK	S
																																		260176	1	849.2066	3392.7975	4	3392.7887	0.0088	286	311	0	44.30	21	K	APITGIADTGTTLVMLDDEIVDAYYK	Q
																																		260537	1	853.2004	3408.7726	4	3408.7836	-0.0110	286	311	0	60.65	21	K	APITGIADTGTTLVMLDDEIVDAYYK	Q	Oxidation (M)
																																		181769	1	510.5540	2038.1870	4	2038.1924	-0.0054	224	236	0	62.88	23	K	DQLDAPLFAVTLK	Y
																																		268976	1	1171.8343	4683.3081	4	4683.3038	0.0043	144	185	0	87.05	15	K	IAGASWDISYGDGSSASGDVYQDTVTVGGVTAQGQAVEAASK	I
																																		264281	1	925.2600	3697.0110	4	3696.9940	0.0170	286	311	0	69.57	20	K	APITGIADTGTTLVMLDDEIVDAYYK	Q	iTRAQ8plex (Y)
																																		105546	1	472.9294	1415.7664	3	1415.7715	-0.0051	51	60	0	20.65	23	K	TASFPAIYSR	A
																																		260170	1	849.2057	3392.7936	4	3392.7887	0.0050	286	311	0	64.75	21	K	APITGIADTGTTLVMLDDEIVDAYYK	Q
																																		264129	1	921.4542	3681.7876	4	3681.7725	0.0151	253	280	0	19.68	16	K	FTGELAYADVDDSQGFWQFTADGYSVGK	G
																																		140262	1	562.9621	1685.8644	3	1685.8680	-0.0036	386	397	0	51.50	21	K	SQYVVFDSQGPR	L
																																		49978	1	491.2862	980.5579	2	980.5598	-0.0018	398	404	0	39.22	24	R	LGFAAQA	-
																																		264457	1	743.6037	3712.9823	5	3712.9889	-0.0067	286	311	0	41.81	20	K	APITGIADTGTTLVMLDDEIVDAYYK	Q	Oxidation (M); iTRAQ8plex (Y)
																																		181763	1	680.4019	2038.1838	3	2038.1924	-0.0086	224	236	0	80.23	23	K	DQLDAPLFAVTLK	Y
																																		269565	1	832.2591	4987.5111	6	4987.5092	0.0019	144	185	0	35.71	16	K	IAGASWDISYGDGSSASGDVYQDTVTVGGVTAQGQAVEAASK	I	iTRAQ8plex (Y)
																																		264124	1	921.4487	3681.7655	4	3681.7725	-0.0070	253	280	0	81.25	16	K	FTGELAYADVDDSQGFWQFTADGYSVGK	G
3	3	AFL2G_11645	[mRNA] locus=Contig_2.14:1039318:1041378:+	6437	62974	79.9	MFKSGLARTFGRAAFARPTPVARRVPSKINAFPSLARLASTEAGATGKVHQVIGAVVDVKFEGEKLPAILNAIETENNGQKLVLEVSQHLGENVVRTIAMEGTEGLTRGAAARDTGAPITIPVGPGTLGRILNVTGDPVDERGPVKATKYAPIHAEAPEFVEQSTEGEILVTGIKVVDLLAPYARGGKIGLFGGAGVGKTVFIQELINNIAKAHGGYSVFTGVGERTREGNDLYHEMQETGVIQLEGESKVALVFGQMNEPPGARARVALTGLTIAEYFRDEEGQDVLLFIDNIFRFTQAGSEVSALLGRIPSAVGYQPTLAVDMGGMQERITTTTKGSITSVQAVYVPADDLTDPAPATTFAHLDATTVLSRGISELGIYPAVDPLDSKSRMLDPRIV…	0	186	186	28	28	1.041	170		0.937	170		1.023	170		1.094	170		0.938	169		0.969	169		1.032	170		237323	1	672.1158	2684.4340	4	2684.4403	-0.0064	419	437	0	66.77	22	K	SLQDIIAILGMDELSEADK	L	Oxidation (M)
																																		146964	1	580.9711	1739.8914	3	1739.8898	0.0016	213	226	0	74.15	21	K	AHGGYSVFTGVGER	T
																																		177119	1	666.0554	1995.1444	3	1995.1420	0.0024	82	96	0	77.46	22	K	LVLEVSQHLGENVVR	T
																																		177113	1	666.0546	1995.1419	3	1995.1420	-0.0001	82	96	0	90.77	22	K	LVLEVSQHLGENVVR	T
																																		106054	1	710.9246	1419.8347	2	1419.8392	-0.0046	176	185	0	33.45	23	K	VVDLLAPYAR	G
																																		164537	1	630.6783	1889.0131	3	1889.0136	-0.0005	251	265	0	67.03	23	K	VALVFGQMNEPPGAR	A
																																		146859	1	870.4795	1738.9445	2	1738.9520	-0.0076	297	310	0	43.71	24	R	FTQAGSEVSALLGR	I
																																		230939	1	645.1177	2576.4418	4	2576.4464	-0.0046	449	466	0	45.83	22	R	FLSQPFTVAQVFTGIEGK	L
																																		258112	1	817.7020	3266.7791	4	3266.7893	-0.0102	419	442	1	87.27	21	K	SLQDIIAILGMDELSEADKLTVER	A
																																		237416	1	672.3911	2685.5352	4	2685.5357	-0.0005	374	390	0	60.93	21	R	GISELGIYPAVDPLDSK	S	iTRAQ8plex (Y)
																																		236455	1	890.4887	2668.4444	3	2668.4454	-0.0010	419	437	0	70.67	22	K	SLQDIIAILGMDELSEADK	L
																																		126783	1	528.2833	1581.8281	3	1581.8339	-0.0058	97	108	0	50.86	23	R	TIAMEGTEGLTR	G
																																		210300	1	580.0869	2316.3184	4	2316.3263	-0.0079	131	146	1	30.28	22	R	ILNVTGDPVDERGPVK	A
																																		106051	1	710.9245	1419.8345	2	1419.8392	-0.0047	176	185	0	35.17	23	K	VVDLLAPYAR	G
																																		133184	1	544.6325	1630.8757	3	1630.8833	-0.0076	131	142	0	86.22	23	R	ILNVTGDPVDER	G
																																		236465	1	890.4921	2668.4546	3	2668.4454	0.0091	419	437	0	30.04	22	K	SLQDIIAILGMDELSEADK	L
																																		230935	1	645.1167	2576.4377	4	2576.4464	-0.0087	449	466	0	64.24	22	R	FLSQPFTVAQVFTGIEGK	L
																																		215967	1	794.7834	2381.3284	3	2381.3303	-0.0019	374	390	0	46.97	23	R	GISELGIYPAVDPLDSK	S
																																		128899	1	799.9204	1597.8262	2	1597.8288	-0.0026	97	108	0	40.69	22	R	TIAMEGTEGLTR	G	Oxidation (M)
																																		177117	1	666.0552	1995.1436	3	1995.1420	0.0017	82	96	0	79.53	22	K	LVLEVSQHLGENVVR	T
																																		146961	1	580.9697	1739.8872	3	1739.8898	-0.0026	213	226	0	69.11	21	K	AHGGYSVFTGVGER	T
																																		177112	1	666.0546	1995.1419	3	1995.1420	-0.0001	82	96	0	81.20	22	K	LVLEVSQHLGENVVR	T
																																		126974	1	528.6609	1582.9610	3	1582.9657	-0.0047	189	199	0	45.19	22	K	IGLFGGAGVGK	T
																																		164533	1	630.6782	1889.0129	3	1889.0136	-0.0007	251	265	0	64.76	23	K	VALVFGQMNEPPGAR	A
																																		227021	1	842.0992	2523.2758	3	2523.2768	-0.0011	311	331	0	51.50	20	R	IPSAVGYQPTLAVDMGGMQER	I
																																		237409	1	896.1820	2685.5241	3	2685.5357	-0.0115	374	390	0	48.38	21	R	GISELGIYPAVDPLDSK	S	iTRAQ8plex (Y)
																																		228159	1	847.4281	2539.2625	3	2539.2717	-0.0093	311	331	0	69.38	19	R	IPSAVGYQPTLAVDMGGMQER	I	Oxidation (M)
																																		164528	1	945.5106	1889.0067	2	1889.0136	-0.0069	251	265	0	33.88	23	K	VALVFGQMNEPPGAR	A
																																		236451	1	668.1172	2668.4396	4	2668.4454	-0.0058	419	437	0	74.94	22	K	SLQDIIAILGMDELSEADK	L
																																		106049	1	710.9233	1419.8319	2	1419.8392	-0.0073	176	185	0	36.51	23	K	VVDLLAPYAR	G
																																		258117	1	817.7057	3266.7939	4	3266.7893	0.0046	419	442	1	33.34	21	K	SLQDIIAILGMDELSEADKLTVER	A
																																		268090	1	719.0519	4308.2680	6	4308.2739	-0.0059	338	373	0	39.26	19	K	GSITSVQAVYVPADDLTDPAPATTFAHLDATTVLSR	G	iTRAQ8plex (Y)
																																		144996	1	575.6877	1724.0413	3	1724.0446	-0.0033	176	185	0	26.74	23	K	VVDLLAPYAR	G	iTRAQ8plex (Y)
																																		255256	1	783.3919	3129.5385	4	3129.5386	-0.0000	229	250	0	59.41	19	R	EGNDLYHEMQETGVIQLEGESK	V	Oxidation (M)
																																		164536	1	630.6782	1889.0129	3	1889.0136	-0.0007	251	265	0	62.76	23	K	VALVFGQMNEPPGAR	A
																																		258385	1	821.7036	3282.7853	4	3282.7842	0.0011	419	442	1	38.56	21	K	SLQDIIAILGMDELSEADKLTVER	A	Oxidation (M)
																																		215958	1	794.7814	2381.3224	3	2381.3303	-0.0080	374	390	0	79.85	23	R	GISELGIYPAVDPLDSK	S
																																		189945	1	704.4266	2110.2579	3	2110.2611	-0.0032	200	212	0	57.67	21	K	TVFIQELINNIAK	A
																																		229295	1	639.8216	2555.2571	4	2555.2667	-0.0096	311	331	0	19.40	19	R	IPSAVGYQPTLAVDMGGMQER	I	2 Oxidation (M)
																																		237322	1	895.8185	2684.4336	3	2684.4403	-0.0067	419	437	0	29.07	22	K	SLQDIIAILGMDELSEADK	L	Oxidation (M)
																																		227018	1	842.0960	2523.2661	3	2523.2768	-0.0107	311	331	0	64.02	19	R	IPSAVGYQPTLAVDMGGMQER	I
																																		215961	1	596.3381	2381.3233	4	2381.3303	-0.0070	374	390	0	78.24	23	R	GISELGIYPAVDPLDSK	S
																																		164523	1	630.6737	1888.9992	3	1889.0136	-0.0144	251	265	0	36.51	23	K	VALVFGQMNEPPGAR	A
																																		189943	1	704.4238	2110.2496	3	2110.2611	-0.0115	200	212	0	84.86	22	K	TVFIQELINNIAK	A
																																		162317	1	624.7218	1871.1436	3	1871.1454	-0.0018	49	60	0	41.23	21	K	VHQVIGAVVDVK	F
																																		177109	1	666.0544	1995.1415	3	1995.1420	-0.0005	82	96	0	50.10	22	K	LVLEVSQHLGENVVR	T
																																		164534	1	630.6782	1889.0129	3	1889.0136	-0.0007	251	265	0	68.79	23	K	VALVFGQMNEPPGAR	A
																																		230942	1	859.8236	2576.4489	3	2576.4464	0.0025	449	466	0	68.19	22	R	FLSQPFTVAQVFTGIEGK	L
																																		258114	1	817.7036	3266.7851	4	3266.7893	-0.0041	419	442	1	43.23	21	K	SLQDIIAILGMDELSEADKLTVER	A
																																		258113	1	654.3635	3266.7812	5	3266.7893	-0.0081	419	442	1	67.96	21	K	SLQDIIAILGMDELSEADKLTVER	A
																																		126976	1	528.6624	1582.9654	3	1582.9657	-0.0003	189	199	0	39.27	22	K	IGLFGGAGVGK	T
																																		266711	1	1002.0226	4004.0615	4	4004.0686	-0.0071	338	373	0	91.66	20	K	GSITSVQAVYVPADDLTDPAPATTFAHLDATTVLSR	G
																																		228157	1	847.4279	2539.2617	3	2539.2717	-0.0100	311	331	0	75.38	19	R	IPSAVGYQPTLAVDMGGMQER	I	Oxidation (M)
																																		254870	1	779.3928	3113.5423	4	3113.5436	-0.0013	229	250	0	83.84	19	R	EGNDLYHEMQETGVIQLEGESK	V
																																		168939	1	642.7032	1925.0878	3	1925.0889	-0.0011	114	130	0	64.97	24	R	DTGAPITIPVGPGTLGR	I
																																		227017	1	842.0960	2523.2661	3	2523.2768	-0.0107	311	331	0	63.26	19	R	IPSAVGYQPTLAVDMGGMQER	I
																																		215960	1	596.3380	2381.3231	4	2381.3303	-0.0072	374	390	0	63.31	23	R	GISELGIYPAVDPLDSK	S
																																		251273	1	991.1525	2970.4357	3	2970.4587	-0.0230	479	503	0	73.05	17	K	AIINGEADDLPEAAFYMVGDLESAR	A
																																		228158	1	847.4281	2539.2625	3	2539.2717	-0.0093	311	331	0	49.15	19	R	IPSAVGYQPTLAVDMGGMQER	I	Oxidation (M)
																																		166469	1	636.0192	1905.0359	3	1905.0085	0.0273	251	265	0	24.98	23	K	VALVFGQMNEPPGAR	A	Oxidation (M)
																																		106047	1	474.2843	1419.8310	3	1419.8392	-0.0082	176	185	0	27.10	23	K	VVDLLAPYAR	G
																																		177108	1	666.0543	1995.1412	3	1995.1420	-0.0008	82	96	0	59.41	22	K	LVLEVSQHLGENVVR	T
																																		133185	1	816.4459	1630.8772	2	1630.8833	-0.0061	131	142	0	27.09	23	R	ILNVTGDPVDER	G
																																		150965	1	592.3347	1773.9822	3	1773.9908	-0.0087	410	418	0	52.78	24	R	VQQMLQEYK	S
																																		164521	1	945.5065	1888.9985	2	1889.0136	-0.0151	251	265	0	59.19	23	K	VALVFGQMNEPPGAR	A
																																		126791	1	528.2847	1581.8322	3	1581.8339	-0.0017	97	108	0	59.17	23	R	TIAMEGTEGLTR	G
																																		126972	1	528.6609	1582.9609	3	1582.9657	-0.0047	189	199	0	52.08	22	K	IGLFGGAGVGK	T
																																		164535	1	630.6782	1889.0129	3	1889.0136	-0.0007	251	265	0	83.99	23	K	VALVFGQMNEPPGAR	A
																																		106056	1	710.9249	1419.8352	2	1419.8392	-0.0040	176	185	0	33.10	23	K	VVDLLAPYAR	G
																																		166457	1	953.5154	1905.0162	2	1905.0085	0.0077	251	265	0	68.09	22	K	VALVFGQMNEPPGAR	A	Oxidation (M)
																																		215972	1	596.3404	2381.3325	4	2381.3303	0.0021	374	390	0	43.20	23	R	GISELGIYPAVDPLDSK	S
																																		184472	1	516.3071	2061.1995	4	2061.2084	-0.0089	268	280	0	33.36	22	R	VALTGLTIAEYFR	D	iTRAQ8plex (Y)
																																		177116	1	666.0547	1995.1424	3	1995.1420	0.0004	82	96	0	76.22	22	K	LVLEVSQHLGENVVR	T
																																		162315	1	468.7922	1871.1397	4	1871.1454	-0.0058	49	60	0	55.89	21	K	VHQVIGAVVDVK	F
																																		236452	1	668.1179	2668.4423	4	2668.4454	-0.0031	419	437	0	81.08	22	K	SLQDIIAILGMDELSEADK	L
																																		228165	1	635.8247	2539.2697	4	2539.2717	-0.0020	311	331	0	27.27	19	R	IPSAVGYQPTLAVDMGGMQER	I	Oxidation (M)
																																		146866	1	580.6567	1738.9484	3	1738.9520	-0.0037	297	310	0	82.38	24	R	FTQAGSEVSALLGR	I
																																		268092	1	719.0536	4308.2778	6	4308.2739	0.0039	338	373	0	28.92	19	K	GSITSVQAVYVPADDLTDPAPATTFAHLDATTVLSR	G	iTRAQ8plex (Y)
																																		189940	1	704.4185	2110.2336	3	2110.2611	-0.0275	200	212	0	31.17	22	K	TVFIQELINNIAK	A
																																		230946	1	645.1202	2576.4518	4	2576.4464	0.0054	449	466	0	23.39	22	R	FLSQPFTVAQVFTGIEGK	L
																																		168944	1	642.7033	1925.0881	3	1925.0889	-0.0008	114	130	0	35.59	24	R	DTGAPITIPVGPGTLGR	I
																																		268094	1	1078.0811	4308.2954	4	4308.2739	0.0215	338	373	0	32.32	19	K	GSITSVQAVYVPADDLTDPAPATTFAHLDATTVLSR	G	iTRAQ8plex (Y)
																																		261123	1	859.9698	3435.8500	4	3435.8387	0.0113	150	175	0	63.87	21	K	YAPIHAEAPEFVEQSTEGEILVTGIK	V
																																		215963	1	596.3382	2381.3235	4	2381.3303	-0.0068	374	390	0	66.78	23	R	GISELGIYPAVDPLDSK	S
																																		244631	1	707.8777	2827.4815	4	2827.4822	-0.0006	311	331	0	34.92	21	R	IPSAVGYQPTLAVDMGGMQER	I	iTRAQ8plex (Y)
																																		215969	1	794.7837	2381.3292	3	2381.3303	-0.0012	374	390	0	52.74	23	R	GISELGIYPAVDPLDSK	S
																																		146868	1	580.6568	1738.9485	3	1738.9520	-0.0036	297	310	0	111.87	24	R	FTQAGSEVSALLGR	I
																																		261116	1	573.6459	3435.8319	6	3435.8387	-0.0068	150	175	0	75.63	21	K	YAPIHAEAPEFVEQSTEGEILVTGIK	V
																																		146862	1	580.6561	1738.9464	3	1738.9520	-0.0056	297	310	0	60.20	24	R	FTQAGSEVSALLGR	I
																																		164527	1	473.2588	1889.0060	4	1889.0136	-0.0076	251	265	0	51.86	23	K	VALVFGQMNEPPGAR	A
																																		177102	1	499.7917	1995.1378	4	1995.1420	-0.0042	82	96	0	35.00	22	K	LVLEVSQHLGENVVR	T
																																		229292	1	852.7578	2555.2515	3	2555.2667	-0.0152	311	331	0	62.13	19	R	IPSAVGYQPTLAVDMGGMQER	I	2 Oxidation (M)
																																		245421	1	711.8778	2843.4821	4	2843.4771	0.0050	311	331	0	35.65	21	R	IPSAVGYQPTLAVDMGGMQER	I	Oxidation (M); iTRAQ8plex (Y)
																																		37757	1	890.4818	2668.4235	3	2668.4454	-0.0219	419	437	0	100.62	26	K	SLQDIIAILGMDELSEADK	L
																																		166453	1	636.0123	1905.0150	3	1905.0085	0.0064	251	265	0	40.77	22	K	VALVFGQMNEPPGAR	A	Oxidation (M)
																																		106061	1	710.9272	1419.8398	2	1419.8392	0.0006	176	185	0	20.54	23	K	VVDLLAPYAR	G
																																		146860	1	580.6558	1738.9456	3	1738.9520	-0.0064	297	310	0	63.98	24	R	FTQAGSEVSALLGR	I
																																		164531	1	630.6777	1889.0114	3	1889.0136	-0.0022	251	265	0	61.98	23	K	VALVFGQMNEPPGAR	A
																																		261125	1	859.9700	3435.8508	4	3435.8387	0.0121	150	175	0	100.08	21	K	YAPIHAEAPEFVEQSTEGEILVTGIK	V
																																		168941	1	642.7033	1925.0880	3	1925.0889	-0.0009	114	130	0	37.48	24	R	DTGAPITIPVGPGTLGR	I
																																		166435	1	636.0074	1905.0005	3	1905.0085	-0.0081	251	265	0	35.35	22	K	VALVFGQMNEPPGAR	A	Oxidation (M)
																																		106053	1	710.9245	1419.8345	2	1419.8392	-0.0047	176	185	0	31.82	23	K	VVDLLAPYAR	G
																																		126980	1	528.6644	1582.9713	3	1582.9657	0.0056	189	199	0	43.66	22	K	IGLFGGAGVGK	T
																																		168936	1	963.5500	1925.0855	2	1925.0889	-0.0034	114	130	0	69.66	24	R	DTGAPITIPVGPGTLGR	I
																																		251278	1	743.6211	2970.4555	4	2970.4587	-0.0032	479	503	0	90.19	18	K	AIINGEADDLPEAAFYMVGDLESAR	A
																																		12325	1	630.6760	1889.0062	3	1889.0136	-0.0074	251	265	0	30.41	23	K	VALVFGQMNEPPGAR	A
																																		106050	1	710.9245	1419.8345	2	1419.8392	-0.0048	176	185	0	32.21	23	K	VVDLLAPYAR	G
																																		228163	1	847.4287	2539.2643	3	2539.2717	-0.0074	311	331	0	28.75	19	R	IPSAVGYQPTLAVDMGGMQER	I	Oxidation (M)
																																		168942	1	642.7033	1925.0880	3	1925.0889	-0.0009	114	130	0	41.00	24	R	DTGAPITIPVGPGTLGR	I
																																		126782	1	528.2833	1581.8281	3	1581.8339	-0.0058	97	108	0	57.44	23	R	TIAMEGTEGLTR	G
																																		227022	1	842.0992	2523.2758	3	2523.2768	-0.0011	311	331	0	59.76	20	R	IPSAVGYQPTLAVDMGGMQER	I
																																		227019	1	842.0960	2523.2662	3	2523.2768	-0.0106	311	331	0	56.20	19	R	IPSAVGYQPTLAVDMGGMQER	I
																																		146863	1	870.4809	1738.9472	2	1738.9520	-0.0048	297	310	0	45.76	24	R	FTQAGSEVSALLGR	I
																																		261122	1	688.1758	3435.8427	5	3435.8387	0.0040	150	175	0	68.20	21	K	YAPIHAEAPEFVEQSTEGEILVTGIK	V
																																		146865	1	580.6567	1738.9483	3	1738.9520	-0.0037	297	310	0	109.33	24	R	FTQAGSEVSALLGR	I
																																		268091	1	862.6609	4308.2681	5	4308.2739	-0.0059	338	373	0	40.24	19	K	GSITSVQAVYVPADDLTDPAPATTFAHLDATTVLSR	G	iTRAQ8plex (Y)
																																		128898	1	799.9196	1597.8247	2	1597.8288	-0.0041	97	108	0	34.39	22	R	TIAMEGTEGLTR	G	Oxidation (M)
																																		177111	1	666.0545	1995.1418	3	1995.1420	-0.0002	82	96	0	53.50	22	K	LVLEVSQHLGENVVR	T
																																		215957	1	794.7814	2381.3223	3	2381.3303	-0.0080	374	390	0	65.88	23	R	GISELGIYPAVDPLDSK	S
																																		255255	1	783.3892	3129.5276	4	3129.5386	-0.0110	229	250	0	50.77	18	R	EGNDLYHEMQETGVIQLEGESK	V	Oxidation (M)
																																		106055	1	710.9249	1419.8352	2	1419.8392	-0.0040	176	185	0	32.60	23	K	VVDLLAPYAR	G
																																		146867	1	580.6567	1738.9484	3	1738.9520	-0.0037	297	310	0	87.12	24	R	FTQAGSEVSALLGR	I
																																		230937	1	645.1174	2576.4405	4	2576.4464	-0.0059	449	466	0	31.73	22	R	FLSQPFTVAQVFTGIEGK	L
																																		130220	1	536.9972	1607.9699	3	1607.9707	-0.0009	509	517	1	43.87	23	K	LLAELENKA	-
																																		144997	1	575.6877	1724.0413	3	1724.0446	-0.0033	176	185	0	27.23	23	K	VVDLLAPYAR	G	iTRAQ8plex (Y)
																																		237324	1	672.1159	2684.4345	4	2684.4403	-0.0058	419	437	0	81.45	22	K	SLQDIIAILGMDELSEADK	L	Oxidation (M)
																																		130219	1	536.9972	1607.9699	3	1607.9707	-0.0009	509	517	1	49.83	23	K	LLAELENKA	-
																																		229298	1	852.7599	2555.2579	3	2555.2667	-0.0088	311	331	0	50.48	19	R	IPSAVGYQPTLAVDMGGMQER	I	2 Oxidation (M)
																																		126970	1	528.6600	1582.9581	3	1582.9657	-0.0075	189	199	0	42.91	23	K	IGLFGGAGVGK	T
																																		148993	1	586.6746	1757.0021	3	1757.0030	-0.0009	268	280	0	42.26	24	R	VALTGLTIAEYFR	D
																																		215949	1	794.7783	2381.3130	3	2381.3303	-0.0173	374	390	0	54.59	23	R	GISELGIYPAVDPLDSK	S
																																		16649	1	710.9276	1419.8407	2	1419.8392	0.0015	176	185	0	31.88	23	K	VVDLLAPYAR	G
																																		236462	1	890.4914	2668.4523	3	2668.4454	0.0069	419	437	0	96.20	22	K	SLQDIIAILGMDELSEADK	L
																																		215962	1	596.3381	2381.3233	4	2381.3303	-0.0070	374	390	0	80.20	23	R	GISELGIYPAVDPLDSK	S
																																		230938	1	645.1174	2576.4405	4	2576.4464	-0.0059	449	466	0	59.41	22	R	FLSQPFTVAQVFTGIEGK	L
																																		168932	1	963.5481	1925.0816	2	1925.0889	-0.0073	114	130	0	27.82	24	R	DTGAPITIPVGPGTLGR	I
																																		189946	1	704.4266	2110.2579	3	2110.2611	-0.0032	200	212	0	70.92	21	K	TVFIQELINNIAK	A
																																		236450	1	668.1164	2668.4363	4	2668.4454	-0.0091	419	437	0	67.47	22	K	SLQDIIAILGMDELSEADK	L
																																		177114	1	666.0547	1995.1422	3	1995.1420	0.0002	82	96	0	88.67	22	K	LVLEVSQHLGENVVR	T
																																		44924	1	945.5171	1889.0196	2	1889.0136	0.0060	251	265	0	63.53	27	K	VALVFGQMNEPPGAR	A
																																		266710	1	1002.0226	4004.0615	4	4004.0686	-0.0071	338	373	0	90.76	20	K	GSITSVQAVYVPADDLTDPAPATTFAHLDATTVLSR	G
																																		258116	1	817.7055	3266.7927	4	3266.7893	0.0034	419	442	1	94.71	21	K	SLQDIIAILGMDELSEADKLTVER	A
																																		146962	1	580.9697	1739.8872	3	1739.8898	-0.0026	213	226	0	38.20	21	K	AHGGYSVFTGVGER	T
																																		177110	1	666.0545	1995.1417	3	1995.1420	-0.0003	82	96	0	72.85	22	K	LVLEVSQHLGENVVR	T
																																		189944	1	704.4239	2110.2498	3	2110.2611	-0.0113	200	212	0	49.45	21	K	TVFIQELINNIAK	A
																																		266707	1	1002.0194	4004.0487	4	4004.0686	-0.0199	338	373	0	76.86	19	K	GSITSVQAVYVPADDLTDPAPATTFAHLDATTVLSR	G
																																		164522	1	630.6737	1888.9992	3	1889.0136	-0.0144	251	265	0	66.34	23	K	VALVFGQMNEPPGAR	A
																																		106052	1	710.9245	1419.8345	2	1419.8392	-0.0047	176	185	0	33.15	23	K	VVDLLAPYAR	G
																																		168940	1	642.7032	1925.0878	3	1925.0889	-0.0011	114	130	0	75.61	24	R	DTGAPITIPVGPGTLGR	I
																																		166452	1	636.0123	1905.0150	3	1905.0085	0.0064	251	265	0	40.17	22	K	VALVFGQMNEPPGAR	A	Oxidation (M)
																																		146872	1	580.6625	1738.9656	3	1738.9520	0.0136	297	310	0	43.53	24	R	FTQAGSEVSALLGR	I
																																		177107	1	666.0543	1995.1412	3	1995.1420	-0.0008	82	96	0	61.61	22	K	LVLEVSQHLGENVVR	T
																																		258384	1	821.7029	3282.7826	4	3282.7842	-0.0016	419	442	1	74.99	21	K	SLQDIIAILGMDELSEADKLTVER	A	Oxidation (M)
																																		189942	1	704.4238	2110.2496	3	2110.2611	-0.0115	200	212	0	66.14	22	K	TVFIQELINNIAK	A
																																		268093	1	862.6635	4308.2814	5	4308.2739	0.0074	338	373	0	29.78	19	K	GSITSVQAVYVPADDLTDPAPATTFAHLDATTVLSR	G	iTRAQ8plex (Y)
																																		126971	1	528.6609	1582.9609	3	1582.9657	-0.0047	189	199	0	55.17	22	K	IGLFGGAGVGK	T
																																		44641	1	943.5033	2827.4880	3	2827.4822	0.0058	311	331	0	40.03	26	R	IPSAVGYQPTLAVDMGGMQER	I	iTRAQ8plex (Y)
																																		215953	1	794.7804	2381.3193	3	2381.3303	-0.0110	374	390	0	66.15	23	R	GISELGIYPAVDPLDSK	S
																																		215956	1	794.7812	2381.3218	3	2381.3303	-0.0086	374	390	0	73.74	23	R	GISELGIYPAVDPLDSK	S
																																		164530	1	630.6772	1889.0097	3	1889.0136	-0.0039	251	265	0	29.68	23	K	VALVFGQMNEPPGAR	A
																																		210301	1	773.1135	2316.3187	3	2316.3263	-0.0076	131	146	1	39.45	22	R	ILNVTGDPVDERGPVK	A
																																		244634	1	707.8785	2827.4848	4	2827.4822	0.0026	311	331	0	44.72	21	R	IPSAVGYQPTLAVDMGGMQER	I	iTRAQ8plex (Y)
																																		46065	1	953.5182	1905.0218	2	1905.0085	0.0133	251	265	0	31.15	27	K	VALVFGQMNEPPGAR	A	Oxidation (M)
																																		139370	1	560.6263	1678.8572	3	1678.8582	-0.0010	398	409	0	40.39	21	R	IVGQDHYDTATR	V
																																		146861	1	580.6558	1738.9456	3	1738.9520	-0.0064	297	310	0	92.73	24	R	FTQAGSEVSALLGR	I
																																		230945	1	859.8243	2576.4512	3	2576.4464	0.0048	449	466	0	27.98	22	R	FLSQPFTVAQVFTGIEGK	L
																																		146957	1	435.9788	1739.8860	4	1739.8898	-0.0038	213	226	0	43.40	21	K	AHGGYSVFTGVGER	T
																																		215971	1	596.3404	2381.3325	4	2381.3303	0.0021	374	390	0	57.72	23	R	GISELGIYPAVDPLDSK	S
																																		177118	1	666.0552	1995.1439	3	1995.1420	0.0019	82	96	0	38.65	22	K	LVLEVSQHLGENVVR	T
																																		106048	1	710.9233	1419.8319	2	1419.8392	-0.0073	176	185	0	32.10	23	K	VVDLLAPYAR	G
																																		166442	1	636.0095	1905.0066	3	1905.0085	-0.0019	251	265	0	43.59	22	K	VALVFGQMNEPPGAR	A	Oxidation (M)
																																		215968	1	596.3394	2381.3287	4	2381.3303	-0.0017	374	390	0	73.77	23	R	GISELGIYPAVDPLDSK	S
																																		130222	1	536.9988	1607.9746	3	1607.9707	0.0038	509	517	1	49.65	23	K	LLAELENKA	-
																																		120676	1	513.3157	1536.9252	3	1536.9336	-0.0084	509	516	0	23.22	24	K	LLAELENK	A
																																		258120	1	1089.9398	3266.7975	3	3266.7893	0.0082	419	442	1	92.41	21	K	SLQDIIAILGMDELSEADKLTVER	A
																																		228166	1	847.4308	2539.2707	3	2539.2717	-0.0010	311	331	0	74.79	20	R	IPSAVGYQPTLAVDMGGMQER	I	Oxidation (M)
																																		211672	1	778.4453	2332.3140	3	2332.3211	-0.0072	66	81	0	41.38	22	K	LPAILNAIETENNGQK	L
																																		166436	1	636.0074	1905.0005	3	1905.0085	-0.0081	251	265	0	51.75	22	K	VALVFGQMNEPPGAR	A	Oxidation (M)
																																		168926	1	642.7006	1925.0799	3	1925.0889	-0.0090	114	130	0	44.13	24	R	DTGAPITIPVGPGTLGR	I
																																		67551	1	1114.0779	2226.1413	2	2226.1475	-0.0062	281	296	0	91.12	21	R	DEEGQDVLLFIDNIFR	F
																																		126973	1	528.6609	1582.9609	3	1582.9657	-0.0047	189	199	0	51.43	22	K	IGLFGGAGVGK	T
																																		261124	1	859.9700	3435.8508	4	3435.8387	0.0121	150	175	0	71.48	21	K	YAPIHAEAPEFVEQSTEGEILVTGIK	V
																																		228164	1	847.4287	2539.2643	3	2539.2717	-0.0074	311	331	0	75.18	19	R	IPSAVGYQPTLAVDMGGMQER	I	Oxidation (M)
																																		148989	1	586.6711	1756.9914	3	1757.0030	-0.0117	268	280	0	63.80	24	R	VALTGLTIAEYFR	D
																																		189941	1	704.4205	2110.2397	3	2110.2611	-0.0214	200	212	0	43.82	22	K	TVFIQELINNIAK	A
																																		166454	1	636.0123	1905.0151	3	1905.0085	0.0066	251	265	0	29.12	22	K	VALVFGQMNEPPGAR	A	Oxidation (M)
4	4	AFL2G_05009	[mRNA] locus=Contig_2.5:605539:607471:+	6317	74312	47.0	MFFSRGALSLAVLSLLSSSAAGEAFEKLSAVPKGWHYSSTPKGNTEVCLKIALAQKDAAGFEKTVLEMSDPDHPSYGQHFTTHDEMKRMLLPRDDTVDAVRQWLENGGVTDFTQDADWINFCTTVDTANKLLNAQFKWYVSDVKHIRRLRTLQYDVPESVTPHINTIQPTTRFGKISPKKAVTHSKPSQLDVTALAAAVVAKNISHCDSIITPTCLKELYNIGDYQADANSGSKIAFASYLEEYARYADLENFENYLAPWAKGQNFSVTTFNGGLNDQNSSSDSGEANLDLQYILGVSAPLPVTEFSTGGRGPLVPDLTQPDPNSNSNEPYLEFFQNVLKLDQKDLPQVISTSYGENEQEIPEKYARTVCNLIAQLGSRGVSVLFSSGDSGVGEGCMTN…	0	189	189	15	15	0.618	159		0.922	158		0.966	156		1.066	157		0.882	156		0.971	156		1.010	159		228977	1	851.4463	2551.3172	3	2551.3208	-0.0036	247	262	0	70.89	21	R	YADLENFENYLAPWAK	G
																																		228970	1	851.4450	2551.3132	3	2551.3208	-0.0076	247	262	0	59.73	21	R	YADLENFENYLAPWAK	G
																																		222818	1	617.8221	2467.2594	4	2467.2667	-0.0073	475	491	0	61.38	21	R	AFPDVAAQGMNFAVYDK	G	Oxidation (M)
																																		9592	1	579.6391	1735.8955	3	1735.9087	-0.0132	235	246	0	27.81	22	K	IAFASYLEEYAR	Y
																																		267660	1	1047.0648	4184.2299	4	4184.2198	0.0101	312	340	0	39.87	20	R	GPLVPDLTQPDPNSNSNEPYLEFFQNVLK	L	iTRAQ8plex (Y)
																																		183086	1	684.3664	2050.0774	3	2050.0784	-0.0010	539	555	0	76.42	22	R	QGLQDITLGASIGCTGR	A
																																		222814	1	823.4231	2467.2475	3	2467.2667	-0.0192	475	491	0	39.49	21	R	AFPDVAAQGMNFAVYDK	G	Oxidation (M)
																																		181974	1	511.0350	2040.1111	4	2040.1141	-0.0030	235	246	0	30.94	23	K	IAFASYLEEYAR	Y	iTRAQ8plex (Y)
																																		250629	1	985.8564	2954.5474	3	2954.5292	0.0182	492	518	0	107.30	22	K	GTLGEFDGTSASAPAFSAVIALLNDAR	L
																																		228985	1	638.8377	2551.3217	4	2551.3208	0.0009	247	262	0	35.51	22	R	YADLENFENYLAPWAK	G
																																		183084	1	684.3664	2050.0774	3	2050.0784	-0.0010	539	555	0	79.72	22	R	QGLQDITLGASIGCTGR	A
																																		250617	1	985.8503	2954.5290	3	2954.5292	-0.0002	492	518	0	126.25	21	K	GTLGEFDGTSASAPAFSAVIALLNDAR	L
																																		221571	1	613.8273	2451.2802	4	2451.2718	0.0084	475	491	0	67.05	22	R	AFPDVAAQGMNFAVYDK	G
																																		268822	1	927.0480	4630.2037	5	4630.2066	-0.0030	432	466	0	38.91	13	R	GTYFSSGGFSDYWPRPEWQDEAVSSYLETIGDTFK	G
																																		247263	1	721.8806	2883.4933	4	2883.4963	-0.0030	345	364	0	40.59	21	K	DLPQVISTSYGENEQEIPEK	Y
																																		267659	1	837.8531	4184.2289	5	4184.2198	0.0091	312	340	0	25.28	20	R	GPLVPDLTQPDPNSNSNEPYLEFFQNVLK	L	iTRAQ8plex (Y)
																																		246022	1	572.1122	2855.5247	5	2855.5262	-0.0015	247	262	0	59.99	21	R	YADLENFENYLAPWAK	G	iTRAQ8plex (Y)
																																		221659	1	818.4208	2452.2406	3	2452.2331	0.0075	218	234	0	69.33	20	K	ELYNIGDYQADANSGSK	I
																																		221647	1	818.4180	2452.2321	3	2452.2331	-0.0010	218	234	0	68.35	20	K	ELYNIGDYQADANSGSK	I
																																		247278	1	721.8826	2883.5014	4	2883.4963	0.0051	345	364	0	39.77	21	K	DLPQVISTSYGENEQEIPEK	Y
																																		183089	1	513.5275	2050.0809	4	2050.0784	0.0025	539	555	0	65.47	22	R	QGLQDITLGASIGCTGR	A
																																		50440	1	985.8479	2954.5218	3	2954.5292	-0.0074	492	518	0	110.06	21	K	GTLGEFDGTSASAPAFSAVIALLNDAR	L
																																		221642	1	614.0651	2452.2313	4	2452.2331	-0.0019	218	234	0	58.81	20	K	ELYNIGDYQADANSGSK	I
																																		265845	1	777.0090	3880.0084	5	3880.0144	-0.0061	312	340	0	24.74	20	R	GPLVPDLTQPDPNSNSNEPYLEFFQNVLK	L
																																		146449	1	579.6436	1735.9089	3	1735.9087	0.0001	235	246	0	70.53	23	K	IAFASYLEEYAR	Y
																																		241095	1	690.1161	2756.4352	4	2756.4385	-0.0033	218	234	0	38.37	22	K	ELYNIGDYQADANSGSK	I	iTRAQ8plex (Y)
																																		246025	1	714.8890	2855.5269	4	2855.5262	0.0007	247	262	0	54.83	21	R	YADLENFENYLAPWAK	G	iTRAQ8plex (Y)
																																		253511	1	764.4082	3053.6035	4	3053.6047	-0.0012	405	426	0	66.35	20	R	THFPPQFPAACPWVTSVGATFK	T
																																		228981	1	638.8373	2551.3200	4	2551.3208	-0.0008	247	262	0	64.23	22	R	YADLENFENYLAPWAK	G
																																		146444	1	579.6433	1735.9081	3	1735.9087	-0.0006	235	246	0	35.77	23	K	IAFASYLEEYAR	Y
																																		183087	1	684.3669	2050.0790	3	2050.0784	0.0006	539	555	0	74.76	22	R	QGLQDITLGASIGCTGR	A
																																		253507	1	611.7277	3053.6019	5	3053.6047	-0.0029	405	426	0	38.42	20	R	THFPPQFPAACPWVTSVGATFK	T
																																		221551	1	613.8230	2451.2628	4	2451.2718	-0.0090	475	491	0	46.43	21	R	AFPDVAAQGMNFAVYDK	G
																																		228980	1	638.8373	2551.3200	4	2551.3208	-0.0008	247	262	0	42.33	22	R	YADLENFENYLAPWAK	G
																																		254966	1	780.4302	3117.6915	4	3117.6920	-0.0005	151	172	0	49.54	21	R	TLQYDVPESVTPHINTIQPTTR	F	iTRAQ8plex (Y)
																																		133751	1	545.9755	1634.9046	3	1634.9081	-0.0034	368	379	0	63.60	24	R	TVCNLIAQLGSR	G
																																		146445	1	579.6434	1735.9084	3	1735.9087	-0.0003	235	246	0	62.28	23	K	IAFASYLEEYAR	Y
																																		253513	1	764.4089	3053.6066	4	3053.6047	0.0019	405	426	0	50.29	20	R	THFPPQFPAACPWVTSVGATFK	T
																																		250596	1	985.8434	2954.5083	3	2954.5292	-0.0209	492	518	0	50.21	21	K	GTLGEFDGTSASAPAFSAVIALLNDAR	L
																																		221558	1	613.8247	2451.2697	4	2451.2718	-0.0021	475	491	0	59.62	22	R	AFPDVAAQGMNFAVYDK	G
																																		247275	1	962.1733	2883.4980	3	2883.4963	0.0018	345	364	0	50.85	21	K	DLPQVISTSYGENEQEIPEK	Y
																																		108641	1	481.3013	1440.8820	3	1440.8914	-0.0094	131	137	0	32.04	23	K	LLNAQFK	W
																																		133747	1	545.9752	1634.9039	3	1634.9081	-0.0041	368	379	0	56.51	24	R	TVCNLIAQLGSR	G
																																		256430	1	797.9340	3187.7069	4	3187.7016	0.0052	345	364	0	24.02	21	K	DLPQVISTSYGENEQEIPEK	Y	iTRAQ8plex (Y)
																																		146447	1	579.6435	1735.9086	3	1735.9087	-0.0001	235	246	0	38.49	23	K	IAFASYLEEYAR	Y
																																		146450	1	579.6436	1735.9089	3	1735.9087	0.0001	235	246	0	63.77	23	K	IAFASYLEEYAR	Y
																																		222851	1	617.8323	2467.2999	4	2467.2667	0.0332	475	491	0	22.48	22	R	AFPDVAAQGMNFAVYDK	G	Oxidation (M)
																																		221658	1	818.4208	2452.2406	3	2452.2331	0.0075	218	234	0	20.85	20	K	ELYNIGDYQADANSGSK	I
																																		250607	1	739.6375	2954.5209	4	2954.5292	-0.0083	492	518	0	58.54	21	K	GTLGEFDGTSASAPAFSAVIALLNDAR	L
																																		241767	1	693.8710	2771.4551	4	2771.4721	-0.0170	475	491	0	36.83	22	R	AFPDVAAQGMNFAVYDK	G	Oxidation (M); iTRAQ8plex (Y)
																																		265843	1	971.0082	3880.0039	4	3880.0144	-0.0105	312	340	0	48.42	20	R	GPLVPDLTQPDPNSNSNEPYLEFFQNVLK	L
																																		253518	1	764.4094	3053.6086	4	3053.6047	0.0038	405	426	0	44.57	20	R	THFPPQFPAACPWVTSVGATFK	T
																																		228966	1	851.4410	2551.3013	3	2551.3208	-0.0195	247	262	0	33.61	21	R	YADLENFENYLAPWAK	G
																																		221651	1	818.4184	2452.2335	3	2452.2331	0.0004	218	234	0	68.91	20	K	ELYNIGDYQADANSGSK	I
																																		221562	1	818.0991	2451.2754	3	2451.2718	0.0036	475	491	0	49.12	22	R	AFPDVAAQGMNFAVYDK	G
																																		250615	1	985.8503	2954.5290	3	2954.5292	-0.0002	492	518	0	97.44	21	K	GTLGEFDGTSASAPAFSAVIALLNDAR	L
																																		265839	1	971.0063	3879.9960	4	3880.0144	-0.0185	312	340	0	42.34	20	R	GPLVPDLTQPDPNSNSNEPYLEFFQNVLK	L
																																		250622	1	985.8519	2954.5339	3	2954.5292	0.0047	492	518	0	94.10	21	K	GTLGEFDGTSASAPAFSAVIALLNDAR	L
																																		265836	1	971.0021	3879.9791	4	3880.0144	-0.0353	312	340	0	52.35	20	R	GPLVPDLTQPDPNSNSNEPYLEFFQNVLK	L
																																		221559	1	613.8247	2451.2697	4	2451.2718	-0.0021	475	491	0	75.99	22	R	AFPDVAAQGMNFAVYDK	G
																																		253514	1	764.4090	3053.6069	4	3053.6047	0.0022	405	426	0	53.29	20	R	THFPPQFPAACPWVTSVGATFK	T
																																		221643	1	614.0651	2452.2313	4	2452.2331	-0.0019	218	234	0	69.78	20	K	ELYNIGDYQADANSGSK	I
																																		253510	1	764.4082	3053.6035	4	3053.6047	-0.0012	405	426	0	53.82	20	R	THFPPQFPAACPWVTSVGATFK	T
																																		247268	1	721.8814	2883.4964	4	2883.4963	0.0001	345	364	0	29.01	21	K	DLPQVISTSYGENEQEIPEK	Y
																																		243473	1	936.4322	2806.2747	3	2806.2805	-0.0058	380	404	0	74.45	13	R	GVSVLFSSGDSGVGEGCMTNDGTNR	T
																																		243880	1	704.3807	2813.4936	4	2813.4866	0.0070	151	172	0	30.58	22	R	TLQYDVPESVTPHINTIQPTTR	F
																																		133746	1	545.9752	1634.9039	3	1634.9081	-0.0042	368	379	0	55.57	24	R	TVCNLIAQLGSR	G
																																		228972	1	851.4451	2551.3133	3	2551.3208	-0.0075	247	262	0	66.28	21	R	YADLENFENYLAPWAK	G
																																		221633	1	491.4532	2452.2296	5	2452.2331	-0.0035	218	234	0	33.47	20	K	ELYNIGDYQADANSGSK	I
																																		146448	1	579.6436	1735.9089	3	1735.9087	0.0001	235	246	0	45.75	23	K	IAFASYLEEYAR	Y
																																		253524	1	764.4102	3053.6117	4	3053.6047	0.0070	405	426	0	34.95	21	R	THFPPQFPAACPWVTSVGATFK	T
																																		250602	1	985.8467	2954.5182	3	2954.5292	-0.0110	492	518	0	112.57	21	K	GTLGEFDGTSASAPAFSAVIALLNDAR	L
																																		146438	1	868.9588	1735.9029	2	1735.9087	-0.0058	235	246	0	44.96	22	K	IAFASYLEEYAR	Y
																																		247276	1	962.1734	2883.4984	3	2883.4963	0.0022	345	364	0	63.26	21	K	DLPQVISTSYGENEQEIPEK	Y
																																		221635	1	491.4533	2452.2301	5	2452.2331	-0.0031	218	234	0	35.90	20	K	ELYNIGDYQADANSGSK	I
																																		250600	1	985.8466	2954.5180	3	2954.5292	-0.0112	492	518	0	81.88	21	K	GTLGEFDGTSASAPAFSAVIALLNDAR	L
																																		256427	1	638.5485	3187.7063	5	3187.7016	0.0047	345	364	0	34.55	21	K	DLPQVISTSYGENEQEIPEK	Y	iTRAQ8plex (Y)
																																		244344	1	941.7645	2822.2718	3	2822.2754	-0.0036	380	404	0	88.04	13	R	GVSVLFSSGDSGVGEGCMTNDGTNR	T	Oxidation (M)
																																		265847	1	971.0101	3880.0113	4	3880.0144	-0.0031	312	340	0	61.18	20	R	GPLVPDLTQPDPNSNSNEPYLEFFQNVLK	L
																																		221653	1	818.4186	2452.2340	3	2452.2331	0.0008	218	234	0	62.32	20	K	ELYNIGDYQADANSGSK	I
																																		247262	1	577.7058	2883.4926	5	2883.4963	-0.0037	345	364	0	33.69	21	K	DLPQVISTSYGENEQEIPEK	Y
																																		253515	1	764.4090	3053.6069	4	3053.6047	0.0022	405	426	0	51.65	20	R	THFPPQFPAACPWVTSVGATFK	T
																																		60924	1	1063.5740	3187.7003	3	3187.7016	-0.0013	345	364	0	30.56	27	K	DLPQVISTSYGENEQEIPEK	Y	iTRAQ8plex (Y)
																																		228963	1	851.4397	2551.2973	3	2551.3208	-0.0235	247	262	0	75.63	21	R	YADLENFENYLAPWAK	G
																																		228979	1	638.8371	2551.3195	4	2551.3208	-0.0013	247	262	0	48.80	22	R	YADLENFENYLAPWAK	G
																																		221557	1	613.8244	2451.2685	4	2451.2718	-0.0033	475	491	0	41.41	22	R	AFPDVAAQGMNFAVYDK	G
																																		133737	1	818.4490	1634.8834	2	1634.9081	-0.0247	368	379	0	33.73	23	R	TVCNLIAQLGSR	G
																																		247266	1	721.8814	2883.4964	4	2883.4963	0.0001	345	364	0	29.68	21	K	DLPQVISTSYGENEQEIPEK	Y
																																		221570	1	613.8273	2451.2802	4	2451.2718	0.0084	475	491	0	39.68	22	R	AFPDVAAQGMNFAVYDK	G
																																		250612	1	739.6383	2954.5241	4	2954.5292	-0.0051	492	518	0	83.46	21	K	GTLGEFDGTSASAPAFSAVIALLNDAR	L
																																		221546	1	613.8216	2451.2573	4	2451.2718	-0.0145	475	491	0	23.46	21	R	AFPDVAAQGMNFAVYDK	G
																																		221641	1	614.0651	2452.2313	4	2452.2331	-0.0019	218	234	0	33.45	20	K	ELYNIGDYQADANSGSK	I
																																		265849	1	971.0102	3880.0117	4	3880.0144	-0.0028	312	340	0	20.49	20	R	GPLVPDLTQPDPNSNSNEPYLEFFQNVLK	L
																																		256428	1	638.5485	3187.7063	5	3187.7016	0.0047	345	364	0	24.11	21	K	DLPQVISTSYGENEQEIPEK	Y	iTRAQ8plex (Y)
																																		181978	1	511.0352	2040.1115	4	2040.1141	-0.0026	235	246	0	27.30	23	K	IAFASYLEEYAR	Y	iTRAQ8plex (Y)
																																		246030	1	714.8901	2855.5313	4	2855.5262	0.0052	247	262	0	47.30	21	R	YADLENFENYLAPWAK	G	iTRAQ8plex (Y)
																																		221564	1	818.0997	2451.2774	3	2451.2718	0.0056	475	491	0	34.69	22	R	AFPDVAAQGMNFAVYDK	G
																																		247271	1	962.1730	2883.4973	3	2883.4963	0.0010	345	364	0	65.54	21	K	DLPQVISTSYGENEQEIPEK	Y
																																		241100	1	690.1179	2756.4426	4	2756.4385	0.0041	218	234	0	28.12	22	K	ELYNIGDYQADANSGSK	I	iTRAQ8plex (Y)
																																		133750	1	545.9755	1634.9046	3	1634.9081	-0.0034	368	379	0	38.22	24	R	TVCNLIAQLGSR	G
																																		250624	1	985.8527	2954.5362	3	2954.5292	0.0070	492	518	0	107.26	22	K	GTLGEFDGTSASAPAFSAVIALLNDAR	L
																																		221649	1	1227.1236	2452.2326	2	2452.2331	-0.0005	218	234	0	80.78	20	K	ELYNIGDYQADANSGSK	I
																																		221646	1	818.4180	2452.2321	3	2452.2331	-0.0010	218	234	0	71.81	20	K	ELYNIGDYQADANSGSK	I
																																		256426	1	797.9336	3187.7051	4	3187.7016	0.0035	345	364	0	26.05	21	K	DLPQVISTSYGENEQEIPEK	Y	iTRAQ8plex (Y)
																																		146455	1	868.9629	1735.9113	2	1735.9087	0.0025	235	246	0	29.55	23	K	IAFASYLEEYAR	Y
																																		228986	1	638.8380	2551.3230	4	2551.3208	0.0022	247	262	0	45.55	22	R	YADLENFENYLAPWAK	G
																																		265853	1	971.0131	3880.0233	4	3880.0144	0.0088	312	340	0	52.03	20	R	GPLVPDLTQPDPNSNSNEPYLEFFQNVLK	L
																																		250616	1	985.8503	2954.5290	3	2954.5292	-0.0002	492	518	0	109.13	21	K	GTLGEFDGTSASAPAFSAVIALLNDAR	L
																																		221538	1	818.0893	2451.2460	3	2451.2718	-0.0258	475	491	0	73.31	21	R	AFPDVAAQGMNFAVYDK	G
																																		28732	1	818.4235	2452.2487	3	2452.2331	0.0156	218	234	0	49.97	25	K	ELYNIGDYQADANSGSK	I
																																		250620	1	985.8509	2954.5308	3	2954.5292	0.0016	492	518	0	103.12	21	K	GTLGEFDGTSASAPAFSAVIALLNDAR	L
																																		181973	1	511.0350	2040.1111	4	2040.1141	-0.0030	235	246	0	36.06	23	K	IAFASYLEEYAR	Y	iTRAQ8plex (Y)
																																		253525	1	764.4102	3053.6117	4	3053.6047	0.0070	405	426	0	51.75	21	R	THFPPQFPAACPWVTSVGATFK	T
																																		250628	1	739.6436	2954.5454	4	2954.5292	0.0162	492	518	0	58.38	22	K	GTLGEFDGTSASAPAFSAVIALLNDAR	L
																																		133752	1	545.9755	1634.9046	3	1634.9081	-0.0034	368	379	0	64.30	24	R	TVCNLIAQLGSR	G
																																		228969	1	638.8346	2551.3093	4	2551.3208	-0.0115	247	262	0	58.73	21	R	YADLENFENYLAPWAK	G
																																		228976	1	851.4463	2551.3170	3	2551.3208	-0.0038	247	262	0	29.81	21	R	YADLENFENYLAPWAK	G
																																		268823	1	1158.5594	4630.2083	4	4630.2066	0.0017	432	466	0	49.22	13	R	GTYFSSGGFSDYWPRPEWQDEAVSSYLETIGDTFK	G
																																		250626	1	985.8542	2954.5407	3	2954.5292	0.0115	492	518	0	108.53	22	K	GTLGEFDGTSASAPAFSAVIALLNDAR	L
																																		253517	1	611.7290	3053.6085	5	3053.6047	0.0038	405	426	0	45.49	20	R	THFPPQFPAACPWVTSVGATFK	T
																																		241052	1	552.1015	2755.4714	5	2755.4771	-0.0058	475	491	0	23.93	22	R	AFPDVAAQGMNFAVYDK	G	iTRAQ8plex (Y)
																																		241096	1	690.1161	2756.4352	4	2756.4385	-0.0033	218	234	0	38.65	22	K	ELYNIGDYQADANSGSK	I	iTRAQ8plex (Y)
																																		250613	1	739.6387	2954.5259	4	2954.5292	-0.0033	492	518	0	86.42	21	K	GTLGEFDGTSASAPAFSAVIALLNDAR	L
																																		247264	1	721.8806	2883.4933	4	2883.4963	-0.0030	345	364	0	59.59	21	K	DLPQVISTSYGENEQEIPEK	Y
																																		221632	1	818.4171	2452.2294	3	2452.2331	-0.0037	218	234	0	41.83	20	K	ELYNIGDYQADANSGSK	I
																																		228989	1	851.4503	2551.3290	3	2551.3208	0.0082	247	262	0	67.66	22	R	YADLENFENYLAPWAK	G
																																		54961	1	1018.8841	3053.6304	3	3053.6047	0.0257	405	426	0	47.01	21	R	THFPPQFPAACPWVTSVGATFK	T
																																		247269	1	721.8814	2883.4964	4	2883.4963	0.0001	345	364	0	52.91	21	K	DLPQVISTSYGENEQEIPEK	Y
																																		221652	1	818.4186	2452.2340	3	2452.2331	0.0008	218	234	0	75.73	20	K	ELYNIGDYQADANSGSK	I
																																		265848	1	971.0101	3880.0113	4	3880.0144	-0.0031	312	340	0	52.24	20	R	GPLVPDLTQPDPNSNSNEPYLEFFQNVLK	L
																																		265851	1	777.0107	3880.0172	5	3880.0144	0.0028	312	340	0	21.37	20	R	GPLVPDLTQPDPNSNSNEPYLEFFQNVLK	L
																																		256431	1	797.9340	3187.7069	4	3187.7016	0.0052	345	364	0	29.13	21	K	DLPQVISTSYGENEQEIPEK	Y	iTRAQ8plex (Y)
																																		253506	1	611.7275	3053.6014	5	3053.6047	-0.0034	405	426	0	26.11	20	R	THFPPQFPAACPWVTSVGATFK	T
																																		133748	1	545.9754	1634.9044	3	1634.9081	-0.0036	368	379	0	40.17	24	R	TVCNLIAQLGSR	G
																																		221648	1	818.4180	2452.2321	3	2452.2331	-0.0010	218	234	0	71.78	20	K	ELYNIGDYQADANSGSK	I
																																		228982	1	851.4474	2551.3204	3	2551.3208	-0.0004	247	262	0	44.63	22	R	YADLENFENYLAPWAK	G
																																		263997	1	735.4016	3671.9717	5	3671.9662	0.0055	341	364	1	38.05	20	K	LDQKDLPQVISTSYGENEQEIPEK	Y
																																		146443	1	868.9613	1735.9080	2	1735.9087	-0.0008	235	246	0	47.30	23	K	IAFASYLEEYAR	Y
																																		222817	1	617.8221	2467.2594	4	2467.2667	-0.0073	475	491	0	36.54	21	R	AFPDVAAQGMNFAVYDK	G	Oxidation (M)
																																		228971	1	851.4450	2551.3132	3	2551.3208	-0.0076	247	262	0	60.48	21	R	YADLENFENYLAPWAK	G
																																		241053	1	689.8759	2755.4743	4	2755.4771	-0.0028	475	491	0	58.99	22	R	AFPDVAAQGMNFAVYDK	G	iTRAQ8plex (Y)
																																		146446	1	579.6434	1735.9084	3	1735.9087	-0.0003	235	246	0	61.53	23	K	IAFASYLEEYAR	Y
																																		228962	1	851.4395	2551.2966	3	2551.3208	-0.0242	247	262	0	38.75	21	R	YADLENFENYLAPWAK	G
																																		221563	1	818.0991	2451.2754	3	2451.2718	0.0036	475	491	0	79.38	22	R	AFPDVAAQGMNFAVYDK	G
																																		241099	1	690.1174	2756.4406	4	2756.4385	0.0021	218	234	0	22.29	22	K	ELYNIGDYQADANSGSK	I	iTRAQ8plex (Y)
																																		183085	1	684.3664	2050.0774	3	2050.0784	-0.0010	539	555	0	77.71	22	R	QGLQDITLGASIGCTGR	A
																																		221552	1	613.8235	2451.2650	4	2451.2718	-0.0068	475	491	0	35.05	21	R	AFPDVAAQGMNFAVYDK	G
																																		253520	1	764.4096	3053.6094	4	3053.6047	0.0046	405	426	0	53.38	20	R	THFPPQFPAACPWVTSVGATFK	T
																																		253522	1	611.7293	3053.6102	5	3053.6047	0.0054	405	426	0	35.08	21	R	THFPPQFPAACPWVTSVGATFK	T
																																		253512	1	764.4082	3053.6038	4	3053.6047	-0.0009	405	426	0	45.44	20	R	THFPPQFPAACPWVTSVGATFK	T
																																		221637	1	818.4174	2452.2304	3	2452.2331	-0.0027	218	234	0	52.04	20	K	ELYNIGDYQADANSGSK	I
																																		247280	1	721.8842	2883.5076	4	2883.4963	0.0113	345	364	0	33.09	21	K	DLPQVISTSYGENEQEIPEK	Y
																																		250604	1	985.8467	2954.5182	3	2954.5292	-0.0110	492	518	0	97.83	21	K	GTLGEFDGTSASAPAFSAVIALLNDAR	L
																																		133749	1	545.9755	1634.9046	3	1634.9081	-0.0034	368	379	0	52.24	24	R	TVCNLIAQLGSR	G
																																		221567	1	613.8269	2451.2784	4	2451.2718	0.0066	475	491	0	78.84	22	R	AFPDVAAQGMNFAVYDK	G
																																		228975	1	638.8360	2551.3149	4	2551.3208	-0.0059	247	262	0	22.96	21	R	YADLENFENYLAPWAK	G
																																		241098	1	552.2951	2756.4392	5	2756.4385	0.0007	218	234	0	29.08	22	K	ELYNIGDYQADANSGSK	I	iTRAQ8plex (Y)
																																		267653	1	837.8502	4184.2145	5	4184.2198	-0.0053	312	340	0	21.03	20	R	GPLVPDLTQPDPNSNSNEPYLEFFQNVLK	L	iTRAQ8plex (Y)
																																		253505	1	611.7275	3053.6014	5	3053.6047	-0.0034	405	426	0	26.08	20	R	THFPPQFPAACPWVTSVGATFK	T
																																		253516	1	611.7288	3053.6075	5	3053.6047	0.0027	405	426	0	47.53	20	R	THFPPQFPAACPWVTSVGATFK	T
																																		250610	1	985.8483	2954.5230	3	2954.5292	-0.0062	492	518	0	112.43	21	K	GTLGEFDGTSASAPAFSAVIALLNDAR	L
																																		133745	1	545.9750	1634.9032	3	1634.9081	-0.0048	368	379	0	35.63	24	R	TVCNLIAQLGSR	G
																																		256433	1	797.9344	3187.7084	4	3187.7016	0.0067	345	364	0	22.25	21	K	DLPQVISTSYGENEQEIPEK	Y	iTRAQ8plex (Y)
																																		246019	1	572.1121	2855.5241	5	2855.5262	-0.0021	247	262	0	38.86	21	R	YADLENFENYLAPWAK	G	iTRAQ8plex (Y)
																																		243472	1	936.4312	2806.2719	3	2806.2805	-0.0087	380	404	0	107.13	13	R	GVSVLFSSGDSGVGEGCMTNDGTNR	T
																																		221640	1	614.0651	2452.2313	4	2452.2331	-0.0019	218	234	0	41.21	20	K	ELYNIGDYQADANSGSK	I
																																		228973	1	851.4451	2551.3133	3	2551.3208	-0.0075	247	262	0	69.01	21	R	YADLENFENYLAPWAK	G
																																		250603	1	985.8467	2954.5182	3	2954.5292	-0.0110	492	518	0	100.41	21	K	GTLGEFDGTSASAPAFSAVIALLNDAR	L
																																		247261	1	962.1712	2883.4917	3	2883.4963	-0.0045	345	364	0	63.28	21	K	DLPQVISTSYGENEQEIPEK	Y
																																		254967	1	780.4302	3117.6915	4	3117.6920	-0.0005	151	172	0	26.85	21	R	TLQYDVPESVTPHINTIQPTTR	F	iTRAQ8plex (Y)
																																		228983	1	851.4476	2551.3209	3	2551.3208	0.0001	247	262	0	67.59	22	R	YADLENFENYLAPWAK	G
																																		222822	1	617.8247	2467.2699	4	2467.2667	0.0031	475	491	0	71.17	22	R	AFPDVAAQGMNFAVYDK	G	Oxidation (M)
																																		247281	1	962.1768	2883.5087	3	2883.4963	0.0124	345	364	0	64.51	21	K	DLPQVISTSYGENEQEIPEK	Y
																																		221654	1	818.4187	2452.2342	3	2452.2331	0.0010	218	234	0	61.55	20	K	ELYNIGDYQADANSGSK	I
																																		221554	1	818.0959	2451.2659	3	2451.2718	-0.0059	475	491	0	64.99	21	R	AFPDVAAQGMNFAVYDK	G
																																		256434	1	532.2921	3187.7086	6	3187.7016	0.0070	345	364	0	22.64	21	K	DLPQVISTSYGENEQEIPEK	Y	iTRAQ8plex (Y)
																																		181977	1	511.0352	2040.1115	4	2040.1141	-0.0026	235	246	0	39.57	23	K	IAFASYLEEYAR	Y	iTRAQ8plex (Y)
																																		247265	1	721.8806	2883.4933	4	2883.4963	-0.0030	345	364	0	61.99	21	K	DLPQVISTSYGENEQEIPEK	Y
																																		14967	1	684.3680	2050.0822	3	2050.0784	0.0038	539	555	0	38.34	26	R	QGLQDITLGASIGCTGR	A
																																		246028	1	714.8896	2855.5295	4	2855.5262	0.0033	247	262	0	39.11	21	R	YADLENFENYLAPWAK	G	iTRAQ8plex (Y)
																																		247267	1	721.8814	2883.4964	4	2883.4963	0.0001	345	364	0	55.92	21	K	DLPQVISTSYGENEQEIPEK	Y
																																		34988	1	868.9614	1735.9081	2	1735.9087	-0.0006	235	246	0	48.05	23	K	IAFASYLEEYAR	Y
																																		14964	1	684.3662	2050.0768	3	2050.0784	-0.0016	539	555	0	55.91	25	R	QGLQDITLGASIGCTGR	A
																																		253519	1	764.4096	3053.6094	4	3053.6047	0.0046	405	426	0	41.51	20	R	THFPPQFPAACPWVTSVGATFK	T
																																		50442	1	985.8497	2954.5272	3	2954.5292	-0.0020	492	518	0	120.54	21	K	GTLGEFDGTSASAPAFSAVIALLNDAR	L
																																		250608	1	985.8479	2954.5218	3	2954.5292	-0.0074	492	518	0	65.88	21	K	GTLGEFDGTSASAPAFSAVIALLNDAR	L
																																		221644	1	614.0651	2452.2313	4	2452.2331	-0.0019	218	234	0	73.45	20	K	ELYNIGDYQADANSGSK	I
																																		221565	1	818.0997	2451.2774	3	2451.2718	0.0056	475	491	0	82.38	22	R	AFPDVAAQGMNFAVYDK	G
																																		222819	1	823.4273	2467.2601	3	2467.2667	-0.0066	475	491	0	32.74	21	R	AFPDVAAQGMNFAVYDK	G	Oxidation (M)
5	5	AFL2G_05490	[mRNA] locus=Contig_2.5:2007459:2009374:+	5132	76093	49.1	MQRALSSRTSVLSAASKRAPFYRSSGFNLQQQRFAHKELKFGVEARAQLLKGVDTLAKAVTSTLGPKGRNVLIDTPYGSPKITKDGVTVAKAVQLQDKFENLGARLLQDVASKTNELAGDGTTTATCLARAIFSETVKNVAAGCNPMDLRRGIQAAVEAAVDYLQQNKRDITTGEEIAQVATISANGDTHVGKLISTAMERVGKEGVITVKEGKTLEDELEVTEGMRFDRGYTSPYFITDTKSQKVEFEKPLILLSEKKISAVQDIIPALEASTTLRRPLVIIAEDIEGEALAVCILNKLRGQLQVAAVKAPGFGDNRKSILGDLGVLTNGTVFTDELDIKLEKLTPDMLGSTGSITITKEDTIILNGEGTKDSIAQRCEQIRGVMADPTTSEYEKEKL…	0	166	166	22	22	0.994	161		1.009	159		0.916	158		0.845	158		0.991	160		1.062	160		1.069	161		203442	1	748.4312	2242.2717	3	2242.2704	0.0013	345	360	0	67.16	22	K	LTPDMLGSTGSITITK	E
																																		18836	1	734.7633	2201.2680	3	2201.2574	0.0106	260	277	0	44.73	22	K	ISAVQDIIPALEASTTLR	R
																																		239817	1	683.3943	2729.5482	4	2729.5480	0.0002	152	168	0	41.54	21	R	GIQAAVEAAVDYLQQNK	R	iTRAQ8plex (Y)
																																		258044	1	816.9509	3263.7745	4	3263.7962	-0.0216	540	566	0	26.54	20	R	TALVDASGVASLLGTTEVAIVDAPEEK	A
																																		199395	1	734.7574	2201.2503	3	2201.2574	-0.0070	260	277	0	70.55	22	K	ISAVQDIIPALEASTTLR	R
																																		201444	1	741.9810	2222.9213	3	2222.9194	0.0019	567	588	0	21.63	13	K	APAAPGGMGGMGGMGGMGGGMF	-	4 Oxidation (M)
																																		199608	1	735.4323	2203.2752	3	2203.3037	-0.0285	439	455	0	39.79	22	R	AAVEEGILPGGGTALLK	A
																																		201186	1	741.1012	2220.2818	3	2220.2939	-0.0121	488	503	0	63.99	21	R	QIVENAGLEGSVIVGK	L
																																		156813	1	609.3101	1824.9085	3	1824.9082	0.0003	215	227	0	56.03	20	K	TLEDELEVTEGMR	F
																																		199609	1	735.4344	2203.2814	3	2203.3037	-0.0223	439	455	0	58.00	21	R	AAVEEGILPGGGTALLK	A
																																		219525	1	607.3428	2425.3419	4	2425.3426	-0.0007	152	168	0	85.39	23	R	GIQAAVEAAVDYLQQNK	R
																																		199903	1	736.6491	2206.9255	3	2206.9245	0.0010	567	588	0	24.53	13	K	APAAPGGMGGMGGMGGMGGGMF	-	3 Oxidation (M)
																																		231222	1	646.3671	2581.4392	4	2581.4437	-0.0045	152	169	1	39.40	22	R	GIQAAVEAAVDYLQQNKR	D
																																		198258	1	731.3203	2190.9391	3	2190.9296	0.0095	567	588	0	77.73	13	K	APAAPGGMGGMGGMGGMGGGMF	-	2 Oxidation (M)
																																		19567	1	741.1101	2220.3084	3	2220.2939	0.0145	488	503	0	28.90	20	R	QIVENAGLEGSVIVGK	L
																																		199612	1	735.4372	2203.2897	3	2203.3037	-0.0140	439	455	0	63.75	21	R	AAVEEGILPGGGTALLK	A
																																		177590	1	501.0232	2000.0637	4	2000.0716	-0.0079	231	242	0	26.03	23	R	GYTSPYFITDTK	S
																																		158611	1	614.6395	1840.8966	3	1840.9031	-0.0065	215	227	0	41.26	19	K	TLEDELEVTEGMR	F	Oxidation (M)
																																		198256	1	731.3196	2190.9370	3	2190.9296	0.0074	567	588	0	26.42	13	K	APAAPGGMGGMGGMGGMGGGMF	-	2 Oxidation (M)
																																		167252	1	478.7791	1911.0871	4	1911.0927	-0.0055	70	81	0	40.20	23	R	NVLIDTPYGSPK	I
																																		203434	1	1122.1342	2242.2539	2	2242.2704	-0.0165	345	360	0	60.28	22	K	LTPDMLGSTGSITITK	E
																																		133903	1	546.6051	1636.7934	3	1636.7968	-0.0034	139	150	0	62.71	19	K	NVAAGCNPMDLR	R	Oxidation (M)
																																		156805	1	609.3085	1824.9037	3	1824.9082	-0.0045	215	227	0	82.19	20	K	TLEDELEVTEGMR	F
																																		219531	1	809.4573	2425.3500	3	2425.3426	0.0074	152	168	0	106.70	23	R	GIQAAVEAAVDYLQQNK	R
																																		156804	1	609.3085	1824.9037	3	1824.9082	-0.0045	215	227	0	52.56	20	K	TLEDELEVTEGMR	F
																																		201188	1	741.1018	2220.2836	3	2220.2939	-0.0103	488	503	0	56.52	21	R	QIVENAGLEGSVIVGK	L
																																		63180	1	1080.4775	2158.9404	2	2158.9398	0.0007	567	588	0	47.51	13	K	APAAPGGMGGMGGMGGMGGGMF	-
																																		167259	1	956.5550	1911.0954	2	1911.0927	0.0027	70	81	0	72.95	23	R	NVLIDTPYGSPK	I
																																		219520	1	809.4523	2425.3350	3	2425.3426	-0.0076	152	168	0	67.13	23	R	GIQAAVEAAVDYLQQNK	R
																																		194955	1	540.7423	2158.9402	4	2158.9398	0.0005	567	588	0	34.32	13	K	APAAPGGMGGMGGMGGMGGGMF	-
																																		156809	1	609.3086	1824.9039	3	1824.9082	-0.0043	215	227	0	72.71	20	K	TLEDELEVTEGMR	F
																																		177588	1	667.6952	2000.0636	3	2000.0716	-0.0080	231	242	0	57.53	23	R	GYTSPYFITDTK	S
																																		167246	1	638.0350	1911.0832	3	1911.0927	-0.0095	70	81	0	62.55	23	R	NVLIDTPYGSPK	I
																																		196550	1	725.9869	2174.9390	3	2174.9347	0.0043	567	588	0	25.06	13	K	APAAPGGMGGMGGMGGMGGGMF	-	Oxidation (M)
																																		204995	1	753.7629	2258.2670	3	2258.2653	0.0016	345	360	0	37.64	23	K	LTPDMLGSTGSITITK	E	Oxidation (M)
																																		196546	1	725.9865	2174.9376	3	2174.9347	0.0029	567	588	0	58.25	13	K	APAAPGGMGGMGGMGGMGGGMF	-	Oxidation (M)
																																		198252	1	731.3168	2190.9285	3	2190.9296	-0.0011	567	588	0	28.49	13	K	APAAPGGMGGMGGMGGMGGGMF	-	2 Oxidation (M)
																																		222066	1	615.1343	2456.5079	4	2456.5022	0.0057	246	258	0	31.00	14	K	VEFEKPLILLSEK	K
																																		199610	1	551.8282	2203.2835	4	2203.3037	-0.0202	439	455	0	44.45	21	R	AAVEEGILPGGGTALLK	A
																																		181324	1	679.3510	2035.0312	3	2035.0393	-0.0081	384	396	0	40.50	21	R	GVMADPTTSEYEK	E
																																		199620	1	1102.6598	2203.3050	2	2203.3037	0.0013	439	455	0	72.19	21	R	AAVEEGILPGGGTALLK	A
																																		203060	1	747.3129	2238.9169	3	2238.9144	0.0026	567	588	0	17.15	13	K	APAAPGGMGGMGGMGGMGGGMF	-	5 Oxidation (M)
																																		196549	1	725.9867	2174.9382	3	2174.9347	0.0035	567	588	0	26.02	13	K	APAAPGGMGGMGGMGGMGGGMF	-	Oxidation (M)
																																		222061	1	615.1320	2456.4988	4	2456.5022	-0.0034	246	258	0	35.86	16	K	VEFEKPLILLSEK	K
																																		258047	1	816.9529	3263.7824	4	3263.7962	-0.0138	540	566	0	103.93	20	R	TALVDASGVASLLGTTEVAIVDAPEEK	A
																																		231225	1	646.3673	2581.4400	4	2581.4437	-0.0037	152	169	1	47.64	22	R	GIQAAVEAAVDYLQQNKR	D
																																		158615	1	921.4561	1840.8976	2	1840.9031	-0.0055	215	227	0	42.94	20	K	TLEDELEVTEGMR	F	Oxidation (M)
																																		201447	1	741.9816	2222.9230	3	2222.9194	0.0036	567	588	0	22.10	13	K	APAAPGGMGGMGGMGGMGGGMF	-	4 Oxidation (M)
																																		131817	1	541.2736	1620.7989	3	1620.8019	-0.0029	139	150	0	60.86	20	K	NVAAGCNPMDLR	R
																																		158619	1	614.6403	1840.8990	3	1840.9031	-0.0041	215	227	0	62.04	20	K	TLEDELEVTEGMR	F	Oxidation (M)
																																		203439	1	748.4304	2242.2694	3	2242.2704	-0.0010	345	360	0	65.57	22	K	LTPDMLGSTGSITITK	E
																																		258050	1	816.9565	3263.7970	4	3263.7962	0.0008	540	566	0	83.15	20	R	TALVDASGVASLLGTTEVAIVDAPEEK	A
																																		158618	1	614.6403	1840.8990	3	1840.9031	-0.0041	215	227	0	70.24	20	K	TLEDELEVTEGMR	F	Oxidation (M)
																																		196545	1	725.9857	2174.9353	3	2174.9347	0.0006	567	588	0	66.79	13	K	APAAPGGMGGMGGMGGMGGGMF	-	Oxidation (M)
																																		230751	1	644.6004	2574.3726	4	2574.3768	-0.0042	515	529	1	51.31	22	R	GFDSSKGEYVDMISK	G
																																		203438	1	561.5742	2242.2677	4	2242.2704	-0.0027	345	360	0	25.41	22	K	LTPDMLGSTGSITITK	E
																																		167245	1	638.0350	1911.0832	3	1911.0927	-0.0095	70	81	0	32.66	23	R	NVLIDTPYGSPK	I
																																		234423	1	659.3963	2633.5561	4	2633.5577	-0.0016	259	277	1	58.09	18	K	KISAVQDIIPALEASTTLR	R
																																		219523	1	809.4541	2425.3404	3	2425.3426	-0.0022	152	168	0	60.73	23	R	GIQAAVEAAVDYLQQNK	R
																																		199619	1	735.4412	2203.3019	3	2203.3037	-0.0018	439	455	0	83.35	21	R	AAVEEGILPGGGTALLK	A
																																		201443	1	741.9810	2222.9211	3	2222.9194	0.0017	567	588	0	13.10	13	K	APAAPGGMGGMGGMGGMGGGMF	-	4 Oxidation (M)
																																		156806	1	609.3085	1824.9037	3	1824.9082	-0.0045	215	227	0	77.04	20	K	TLEDELEVTEGMR	F
																																		222063	1	615.1320	2456.4988	4	2456.5022	-0.0034	246	258	0	47.06	16	K	VEFEKPLILLSEK	K
																																		198914	1	550.0678	2196.2422	4	2196.2476	-0.0054	92	105	1	37.22	23	K	AVQLQDKFENLGAR	L
																																		258049	1	1088.9363	3263.7872	3	3263.7962	-0.0090	540	566	0	89.59	20	R	TALVDASGVASLLGTTEVAIVDAPEEK	A
																																		199907	1	736.6508	2206.9305	3	2206.9245	0.0059	567	588	0	18.84	13	K	APAAPGGMGGMGGMGGMGGGMF	-	3 Oxidation (M)
																																		199617	1	551.8323	2203.3000	4	2203.3037	-0.0037	439	455	0	36.56	21	R	AAVEEGILPGGGTALLK	A
																																		116310	1	376.4794	1501.8886	4	1501.8965	-0.0079	131	138	0	23.36	25	R	AIFSETVK	N
																																		199397	1	734.7581	2201.2524	3	2201.2574	-0.0049	260	277	0	50.29	22	K	ISAVQDIIPALEASTTLR	R
																																		158612	1	614.6395	1840.8966	3	1840.9031	-0.0064	215	227	0	59.23	19	K	TLEDELEVTEGMR	F	Oxidation (M)
																																		177586	1	501.0230	2000.0628	4	2000.0716	-0.0088	231	242	0	24.29	23	R	GYTSPYFITDTK	S
																																		199902	1	736.6481	2206.9225	3	2206.9245	-0.0020	567	588	0	15.11	13	K	APAAPGGMGGMGGMGGMGGGMF	-	3 Oxidation (M)
																																		201195	1	556.0798	2220.2903	4	2220.2939	-0.0036	488	503	0	58.13	21	R	QIVENAGLEGSVIVGK	L
																																		199615	1	551.8319	2203.2985	4	2203.3037	-0.0052	439	455	0	44.09	21	R	AAVEEGILPGGGTALLK	A
																																		135505	1	413.2272	1648.8798	4	1648.8956	-0.0158	521	529	0	21.33	23	K	GEYVDMISK	G
																																		231227	1	646.3677	2581.4417	4	2581.4437	-0.0021	152	169	1	38.79	22	R	GIQAAVEAAVDYLQQNKR	D
																																		201184	1	556.0776	2220.2811	4	2220.2939	-0.0128	488	503	0	50.07	21	R	QIVENAGLEGSVIVGK	L
																																		199618	1	735.4412	2203.3019	3	2203.3037	-0.0018	439	455	0	66.17	21	R	AAVEEGILPGGGTALLK	A
																																		196551	1	725.9869	2174.9390	3	2174.9347	0.0043	567	588	0	48.06	13	K	APAAPGGMGGMGGMGGMGGGMF	-	Oxidation (M)
																																		234424	1	878.8594	2633.5563	3	2633.5577	-0.0014	259	277	1	54.03	18	K	KISAVQDIIPALEASTTLR	R
																																		201449	1	741.9822	2222.9249	3	2222.9194	0.0055	567	588	0	27.27	13	K	APAAPGGMGGMGGMGGMGGGMF	-	4 Oxidation (M)
																																		137576	1	555.9662	1664.8767	3	1664.8905	-0.0138	521	529	0	37.18	23	K	GEYVDMISK	G	Oxidation (M)
																																		222059	1	615.1312	2456.4959	4	2456.5022	-0.0063	246	258	0	24.71	16	K	VEFEKPLILLSEK	K
																																		234419	1	659.3961	2633.5553	4	2633.5577	-0.0024	259	277	1	54.06	18	K	KISAVQDIIPALEASTTLR	R
																																		194954	1	540.7423	2158.9402	4	2158.9398	0.0005	567	588	0	17.55	13	K	APAAPGGMGGMGGMGGMGGGMF	-
																																		199614	1	551.8319	2203.2983	4	2203.3037	-0.0054	439	455	0	34.79	21	R	AAVEEGILPGGGTALLK	A
																																		133904	1	546.6052	1636.7937	3	1636.7968	-0.0031	139	150	0	50.35	19	K	NVAAGCNPMDLR	R	Oxidation (M)
																																		177589	1	1001.0391	2000.0637	2	2000.0716	-0.0080	231	242	0	58.96	23	R	GYTSPYFITDTK	S
																																		199616	1	551.8319	2203.2985	4	2203.3037	-0.0052	439	455	0	90.43	21	R	AAVEEGILPGGGTALLK	A
																																		239816	1	683.3943	2729.5482	4	2729.5480	0.0002	152	168	0	44.03	21	R	GIQAAVEAAVDYLQQNK	R	iTRAQ8plex (Y)
																																		133902	1	546.6051	1636.7934	3	1636.7968	-0.0034	139	150	0	55.91	19	K	NVAAGCNPMDLR	R	Oxidation (M)
																																		199400	1	734.7585	2201.2537	3	2201.2574	-0.0037	260	277	0	22.93	22	K	ISAVQDIIPALEASTTLR	R
																																		167250	1	638.0357	1911.0854	3	1911.0927	-0.0073	70	81	0	23.22	23	R	NVLIDTPYGSPK	I
																																		198251	1	731.3152	2190.9239	3	2190.9296	-0.0057	567	588	0	51.08	13	K	APAAPGGMGGMGGMGGMGGGMF	-	2 Oxidation (M)
																																		219530	1	809.4566	2425.3480	3	2425.3426	0.0054	152	168	0	80.80	23	R	GIQAAVEAAVDYLQQNK	R
																																		133905	1	546.6059	1636.7957	3	1636.7968	-0.0011	139	150	0	60.49	19	K	NVAAGCNPMDLR	R	Oxidation (M)
																																		219521	1	607.3412	2425.3357	4	2425.3426	-0.0070	152	168	0	74.60	23	R	GIQAAVEAAVDYLQQNK	R
																																		11224	1	609.3120	1824.9141	3	1824.9082	0.0059	215	227	0	32.71	23	K	TLEDELEVTEGMR	F
																																		5487	1	501.6337	1501.8793	3	1501.8965	-0.0172	131	138	0	28.76	25	R	AIFSETVK	N
																																		65251	1	1096.4868	2190.9591	2	2190.9296	0.0295	567	588	0	60.13	15	K	APAAPGGMGGMGGMGGMGGGMF	-	2 Oxidation (M)
																																		199904	1	736.6493	2206.9261	3	2206.9245	0.0016	567	588	0	33.50	13	K	APAAPGGMGGMGGMGGMGGGMF	-	3 Oxidation (M)
																																		203429	1	561.5684	2242.2444	4	2242.2704	-0.0260	345	360	0	48.99	22	K	LTPDMLGSTGSITITK	E
																																		198259	1	731.3206	2190.9399	3	2190.9296	0.0103	567	588	0	36.50	13	K	APAAPGGMGGMGGMGGMGGGMF	-	2 Oxidation (M)
																																		196544	1	725.9851	2174.9333	3	2174.9347	-0.0014	567	588	0	25.47	13	K	APAAPGGMGGMGGMGGMGGGMF	-	Oxidation (M)
																																		201192	1	741.1032	2220.2877	3	2220.2939	-0.0062	488	503	0	35.24	21	R	QIVENAGLEGSVIVGK	L
																																		204996	1	753.7629	2258.2670	3	2258.2653	0.0016	345	360	0	57.82	23	K	LTPDMLGSTGSITITK	E	Oxidation (M)
																																		131808	1	811.4011	1620.7876	2	1620.8019	-0.0143	139	150	0	50.85	18	K	NVAAGCNPMDLR	R
																																		18833	1	734.7541	2201.2406	3	2201.2574	-0.0168	260	277	0	51.84	23	K	ISAVQDIIPALEASTTLR	R
																																		201183	1	556.0776	2220.2811	4	2220.2939	-0.0128	488	503	0	68.26	21	R	QIVENAGLEGSVIVGK	L
																																		219526	1	809.4556	2425.3449	3	2425.3426	0.0023	152	168	0	86.45	23	R	GIQAAVEAAVDYLQQNK	R
																																		199396	1	734.7574	2201.2503	3	2201.2574	-0.0070	260	277	0	68.54	22	K	ISAVQDIIPALEASTTLR	R
																																		177592	1	667.6960	2000.0662	3	2000.0716	-0.0055	231	242	0	40.86	23	R	GYTSPYFITDTK	S
																																		167247	1	638.0350	1911.0832	3	1911.0927	-0.0095	70	81	0	51.94	23	R	NVLIDTPYGSPK	I
																																		198255	1	731.3192	2190.9357	3	2190.9296	0.0061	567	588	0	39.63	13	K	APAAPGGMGGMGGMGGMGGGMF	-	2 Oxidation (M)
																																		156808	1	609.3086	1824.9039	3	1824.9082	-0.0043	215	227	0	77.01	20	K	TLEDELEVTEGMR	F
																																		201445	1	741.9811	2222.9216	3	2222.9194	0.0022	567	588	0	17.85	13	K	APAAPGGMGGMGGMGGMGGGMF	-	4 Oxidation (M)
																																		219510	1	607.3374	2425.3205	4	2425.3426	-0.0221	152	168	0	46.26	23	R	GIQAAVEAAVDYLQQNK	R
																																		183685	1	686.0122	2055.0146	3	2055.0209	-0.0063	114	130	0	79.13	19	K	TNELAGDGTTTATCLAR	A
																																		194956	1	720.6548	2158.9425	3	2158.9398	0.0028	567	588	0	58.58	13	K	APAAPGGMGGMGGMGGMGGGMF	-
																																		201189	1	741.1018	2220.2836	3	2220.2939	-0.0103	488	503	0	70.02	21	R	QIVENAGLEGSVIVGK	L
																																		234421	1	659.3963	2633.5560	4	2633.5577	-0.0017	259	277	1	35.04	18	K	KISAVQDIIPALEASTTLR	R
																																		203059	1	747.3129	2238.9169	3	2238.9144	0.0026	567	588	0	23.97	13	K	APAAPGGMGGMGGMGGMGGGMF	-	5 Oxidation (M)
																																		203433	1	748.4245	2242.2516	3	2242.2704	-0.0188	345	360	0	37.97	22	K	LTPDMLGSTGSITITK	E
																																		222058	1	492.3060	2456.4935	5	2456.5022	-0.0087	246	258	0	20.41	16	K	VEFEKPLILLSEK	K
																																		156801	1	609.3081	1824.9025	3	1824.9082	-0.0056	215	227	0	29.40	20	K	TLEDELEVTEGMR	F
																																		204988	1	565.5694	2258.2483	4	2258.2653	-0.0170	345	360	0	32.93	23	K	LTPDMLGSTGSITITK	E	Oxidation (M)
																																		199901	1	736.6481	2206.9224	3	2206.9245	-0.0022	567	588	0	33.44	13	K	APAAPGGMGGMGGMGGMGGGMF	-	3 Oxidation (M)
																																		198913	1	550.0678	2196.2422	4	2196.2476	-0.0054	92	105	1	23.36	23	K	AVQLQDKFENLGAR	L
																																		131803	1	541.2661	1620.7766	3	1620.8019	-0.0253	139	150	0	67.50	17	K	NVAAGCNPMDLR	R
																																		156803	1	913.4590	1824.9034	2	1824.9082	-0.0048	215	227	0	23.06	20	K	TLEDELEVTEGMR	F
																																		249349	1	732.9062	2927.5959	4	2927.6317	-0.0358	320	341	0	65.95	21	K	SILGDLGVLTNGTVFTDELDIK	L
																																		18834	1	734.7601	2201.2586	3	2201.2574	0.0013	260	277	0	42.26	22	K	ISAVQDIIPALEASTTLR	R
																																		158614	1	921.4560	1840.8975	2	1840.9031	-0.0056	215	227	0	39.56	20	K	TLEDELEVTEGMR	F	Oxidation (M)
																																		234422	1	659.3963	2633.5561	4	2633.5577	-0.0016	259	277	1	59.92	18	K	KISAVQDIIPALEASTTLR	R
																																		204994	1	565.5732	2258.2638	4	2258.2653	-0.0015	345	360	0	35.43	23	K	LTPDMLGSTGSITITK	E	Oxidation (M)
																																		234420	1	659.3961	2633.5553	4	2633.5577	-0.0024	259	277	1	57.26	18	K	KISAVQDIIPALEASTTLR	R
																																		231827	1	648.6004	2590.3723	4	2590.3717	0.0006	515	529	1	35.21	22	R	GFDSSKGEYVDMISK	G	Oxidation (M)
																																		219527	1	809.4560	2425.3462	3	2425.3426	0.0036	152	168	0	99.21	23	R	GIQAAVEAAVDYLQQNK	R
																																		231226	1	646.3676	2581.4412	4	2581.4437	-0.0025	152	169	1	47.42	22	R	GIQAAVEAAVDYLQQNKR	D
																																		198254	1	731.3192	2190.9357	3	2190.9296	0.0061	567	588	0	23.86	13	K	APAAPGGMGGMGGMGGMGGGMF	-	2 Oxidation (M)
																																		167240	1	478.7768	1911.0782	4	1911.0927	-0.0145	70	81	0	42.75	23	R	NVLIDTPYGSPK	I
																																		199906	1	736.6502	2206.9287	3	2206.9245	0.0042	567	588	0	24.10	13	K	APAAPGGMGGMGGMGGMGGGMF	-	3 Oxidation (M)
																																		199398	1	734.7581	2201.2524	3	2201.2574	-0.0049	260	277	0	75.36	22	K	ISAVQDIIPALEASTTLR	R
																																		219522	1	809.4541	2425.3403	3	2425.3426	-0.0023	152	168	0	99.18	23	R	GIQAAVEAAVDYLQQNK	R
																																		231223	1	646.3672	2581.4398	4	2581.4437	-0.0039	152	169	1	52.86	22	R	GIQAAVEAAVDYLQQNKR	D
																																		222065	1	819.8408	2456.5007	3	2456.5022	-0.0015	246	258	0	33.93	15	K	VEFEKPLILLSEK	K
																																		183684	1	686.0122	2055.0146	3	2055.0209	-0.0063	114	130	0	56.36	19	K	TNELAGDGTTTATCLAR	A
																																		156807	1	609.3085	1824.9038	3	1824.9082	-0.0044	215	227	0	62.42	20	K	TLEDELEVTEGMR	F
																																		219518	1	607.3404	2425.3326	4	2425.3426	-0.0100	152	168	0	70.62	23	R	GIQAAVEAAVDYLQQNK	R
																																		194957	1	720.6548	2158.9425	3	2158.9398	0.0028	567	588	0	73.08	13	K	APAAPGGMGGMGGMGGMGGGMF	-
																																		258048	1	816.9531	3263.7832	4	3263.7962	-0.0130	540	566	0	21.43	20	R	TALVDASGVASLLGTTEVAIVDAPEEK	A
																																		156810	1	609.3086	1824.9041	3	1824.9082	-0.0041	215	227	0	70.46	20	K	TLEDELEVTEGMR	F
																																		249350	1	732.9062	2927.5959	4	2927.6317	-0.0358	320	341	0	76.16	21	K	SILGDLGVLTNGTVFTDELDIK	L
																																		116311	1	501.6370	1501.8893	3	1501.8965	-0.0072	131	138	0	28.97	25	R	AIFSETVK	N
																																		116305	1	501.6352	1501.8837	3	1501.8965	-0.0128	131	138	0	24.36	25	R	AIFSETVK	N
																																		199905	1	736.6498	2206.9276	3	2206.9245	0.0031	567	588	0	34.65	13	K	APAAPGGMGGMGGMGGMGGGMF	-	3 Oxidation (M)
																																		18835	1	734.7616	2201.2631	3	2201.2574	0.0057	260	277	0	49.54	22	K	ISAVQDIIPALEASTTLR	R
																																		203432	1	748.4245	2242.2516	3	2242.2704	-0.0188	345	360	0	33.13	22	K	LTPDMLGSTGSITITK	E
																																		263179	1	721.4135	3602.0309	5	3602.0587	-0.0278	320	344	1	54.20	18	K	SILGDLGVLTNGTVFTDELDIKLEK	L
																																		198257	1	731.3203	2190.9391	3	2190.9296	0.0095	567	588	0	51.23	13	K	APAAPGGMGGMGGMGGMGGGMF	-	2 Oxidation (M)
																																		131815	1	541.2736	1620.7989	3	1620.8019	-0.0029	139	150	0	69.17	20	K	NVAAGCNPMDLR	R
																																		222064	1	615.1321	2456.4995	4	2456.5022	-0.0027	246	258	0	40.62	16	K	VEFEKPLILLSEK	K
																																		196552	1	1088.4803	2174.9461	2	2174.9347	0.0114	567	588	0	95.14	13	K	APAAPGGMGGMGGMGGMGGGMF	-	Oxidation (M)
																																		231224	1	646.3672	2581.4398	4	2581.4437	-0.0039	152	169	1	64.54	22	R	GIQAAVEAAVDYLQQNKR	D
																																		198250	1	731.3152	2190.9239	3	2190.9296	-0.0057	567	588	0	17.31	13	K	APAAPGGMGGMGGMGGMGGGMF	-	2 Oxidation (M)
																																		222062	1	615.1320	2456.4988	4	2456.5022	-0.0034	246	258	0	29.90	16	K	VEFEKPLILLSEK	K
6	6	AFL2G_00428	[mRNA] locus=Contig_2.1:1187505:1188795:+	5045	43030	72.1	MFAARQSFNLLQKRAFSASASQASKVAVLGAAGGIGQPLSLLLKLNPRVSELALYDIRGGPGVAADLSHINTNSTVSGYEATPSGLRDALKGSEIVLIPAGVPRKPGMTRDDLFNTNASIVRDLAKAAAEASPEANILVISNPVNSTVPIVSEVFKSKGVYNPKRLFGVTTLDVVRASRFISQVQKTDPSNEAVTVVGGHSGVTIVPLLSQSSHPSIEGKTRDELVNRIQFGGDEVVKAKDGAGSATLSMAMAGARMAESLLKAAQGEKGVVEPTFVDSPLYKDQGVDFFASKVELGPNGVEKILPVGQVNAYEEKLLEACLGDLKKNIQKGIDFVKANP	0	145	136	19	17	1.151	120	*	1.220	121		1.110	117		0.818	118		0.876	121	*	0.987	122		0.994	122		261107	1	688.1647	3435.7870	5	3435.7844	0.0026	59	87	0	37.42	21	R	GGPGVAADLSHINTNSTVSGYEATPSGLR	D	iTRAQ8plex (Y)
																																		118932	0	762.4513	1522.8880	2	1522.9026	-0.0146	166	176	0	26.49	24	R	LFGVTTLDVVR	A
																																		264013	1	613.3450	3674.0265	6	3674.0392	-0.0126	127	156	0	47.09	20	K	AAAEASPEANILVISNPVNSTVPIVSEVFK	S
																																		216230	1	795.8396	2384.4970	3	2384.4980	-0.0010	26	44	0	29.77	13	K	VAVLGAAGGIGQPLSLLLK	L
																																		185217	1	690.0652	2067.1737	3	2067.1825	-0.0088	304	316	0	18.74	23	K	ILPVGQVNAYEEK	L
																																		185198	1	517.7970	2067.1587	4	2067.1825	-0.0238	304	316	0	15.00	23	K	ILPVGQVNAYEEK	L
																																		141984	1	567.3285	1698.9637	3	1698.9766	-0.0129	229	238	0	50.00	25	R	IQFGGDEVVK	A
																																		261109	1	859.9551	3435.7911	4	3435.7844	0.0067	59	87	0	47.64	21	R	GGPGVAADLSHINTNSTVSGYEATPSGLR	D	iTRAQ8plex (Y)
																																		264015	1	919.5141	3674.0272	4	3674.0392	-0.0120	127	156	0	81.04	20	K	AAAEASPEANILVISNPVNSTVPIVSEVFK	S
																																		150396	1	443.4734	1769.8647	4	1769.8707	-0.0060	241	256	0	35.07	19	K	DGAGSATLSMAMAGAR	M
																																		152252	1	596.2950	1785.8632	3	1785.8656	-0.0024	241	256	0	65.88	17	K	DGAGSATLSMAMAGAR	M	Oxidation (M)
																																		103473	1	467.2833	1398.8280	3	1398.8366	-0.0086	257	263	0	24.21	24	R	MAESLLK	A
																																		216220	1	597.1275	2384.4810	4	2384.4980	-0.0170	26	44	0	76.56	15	K	VAVLGAAGGIGQPLSLLLK	L
																																		194929	1	720.4122	2158.2148	3	2158.2135	0.0012	270	283	0	67.92	23	K	GVVEPTFVDSPLYK	D
																																		212571	1	586.6104	2342.4123	4	2342.4147	-0.0024	88	104	1	35.38	18	R	DALKGSEIVLIPAGVPR	K
																																		130577	1	537.9951	1610.9635	3	1610.9662	-0.0027	92	104	0	53.09	23	K	GSEIVLIPAGVPR	K
																																		194925	1	720.4088	2158.2045	3	2158.2135	-0.0090	270	283	0	66.17	23	K	GVVEPTFVDSPLYK	D
																																		105456	1	472.6151	1414.8236	3	1414.8315	-0.0079	257	263	0	22.20	25	R	MAESLLK	A	Oxidation (M)
																																		154160	1	601.6263	1801.8571	3	1801.8605	-0.0034	241	256	0	55.74	17	K	DGAGSATLSMAMAGAR	M	2 Oxidation (M)
																																		144609	1	574.6482	1720.9227	3	1720.9246	-0.0019	284	293	0	65.92	23	K	DQGVDFFASK	V
																																		146905	1	580.6768	1739.0086	3	1739.0112	-0.0027	317	326	0	31.42	23	K	LLEACLGDLK	K
																																		150403	1	590.9632	1769.8676	3	1769.8707	-0.0031	241	256	0	72.66	19	K	DGAGSATLSMAMAGAR	M
																																		185221	1	690.0668	2067.1785	3	2067.1825	-0.0041	304	316	0	69.02	23	K	ILPVGQVNAYEEK	L
																																		113558	1	494.9539	1481.8399	3	1481.8396	0.0003	49	58	0	69.09	24	R	VSELALYDIR	G
																																		152259	1	596.2955	1785.8648	3	1785.8656	-0.0008	241	256	0	92.46	17	K	DGAGSATLSMAMAGAR	M	Oxidation (M)
																																		144605	1	431.2369	1720.9186	4	1720.9246	-0.0060	284	293	0	37.94	23	K	DQGVDFFASK	V
																																		222482	1	821.8150	2462.4231	3	2462.4189	0.0042	270	283	0	36.50	22	K	GVVEPTFVDSPLYK	D	iTRAQ8plex (Y)
																																		216221	1	597.1275	2384.4810	4	2384.4980	-0.0170	26	44	0	87.14	15	K	VAVLGAAGGIGQPLSLLLK	L
																																		113552	1	494.9526	1481.8359	3	1481.8396	-0.0037	49	58	0	63.02	24	R	VSELALYDIR	G
																																		150404	1	590.9632	1769.8676	3	1769.8707	-0.0031	241	256	0	90.10	19	K	DGAGSATLSMAMAGAR	M
																																		152265	1	596.2981	1785.8724	3	1785.8656	0.0068	241	256	0	25.45	18	K	DGAGSATLSMAMAGAR	M	Oxidation (M)
																																		137942	1	556.9586	1667.8539	3	1667.8785	-0.0247	111	122	0	53.56	21	R	DDLFNTNASIVR	D
																																		150400	1	590.9626	1769.8661	3	1769.8707	-0.0046	241	256	0	83.04	19	K	DGAGSATLSMAMAGAR	M
																																		194923	1	720.4083	2158.2030	3	2158.2135	-0.0106	270	283	0	66.65	23	K	GVVEPTFVDSPLYK	D
																																		152263	1	893.9407	1785.8669	2	1785.8656	0.0013	241	256	0	77.58	18	K	DGAGSATLSMAMAGAR	M	Oxidation (M)
																																		146893	1	435.7558	1738.9939	4	1739.0112	-0.0173	317	326	0	15.91	23	K	LLEACLGDLK	K
																																		139445	0	560.6735	1678.9986	3	1679.0037	-0.0051	165	176	1	61.36	24	K	RLFGVTTLDVVR	A
																																		146903	1	580.6766	1739.0078	3	1739.0112	-0.0034	317	326	0	29.43	23	K	LLEACLGDLK	K
																																		105458	1	472.6152	1414.8238	3	1414.8315	-0.0076	257	263	0	19.71	25	R	MAESLLK	A	Oxidation (M)
																																		266722	1	802.4348	4007.1374	5	4007.1425	-0.0052	187	220	0	68.71	20	K	TDPSNEAVTVVGGHSGVTIVPLLSQSSHPSIEGK	T
																																		194921	1	540.5580	2158.2028	4	2158.2135	-0.0107	270	283	0	62.16	23	K	GVVEPTFVDSPLYK	D
																																		146898	1	580.6747	1739.0024	3	1739.0112	-0.0089	317	326	0	44.39	23	K	LLEACLGDLK	K
																																		141982	1	425.7467	1698.9576	4	1698.9766	-0.0190	229	238	0	46.65	24	R	IQFGGDEVVK	A
																																		154163	1	601.6281	1801.8623	3	1801.8605	0.0018	241	256	0	50.85	17	K	DGAGSATLSMAMAGAR	M	2 Oxidation (M)
																																		264014	1	919.5141	3674.0272	4	3674.0392	-0.0120	127	156	0	74.61	20	K	AAAEASPEANILVISNPVNSTVPIVSEVFK	S
																																		118938	0	508.6395	1522.8967	3	1522.9026	-0.0059	166	176	0	56.61	24	R	LFGVTTLDVVR	A
																																		185222	1	690.0668	2067.1785	3	2067.1825	-0.0041	304	316	0	67.42	23	K	ILPVGQVNAYEEK	L
																																		105457	1	472.6151	1414.8236	3	1414.8315	-0.0079	257	263	0	33.22	25	R	MAESLLK	A	Oxidation (M)
																																		144602	1	574.6462	1720.9167	3	1720.9246	-0.0079	284	293	0	36.27	23	K	DQGVDFFASK	V
																																		118942	0	508.6407	1522.9002	3	1522.9026	-0.0024	166	176	0	51.13	24	R	LFGVTTLDVVR	A
																																		113559	1	494.9539	1481.8399	3	1481.8396	0.0003	49	58	0	68.97	24	R	VSELALYDIR	G
																																		216223	1	597.1282	2384.4836	4	2384.4980	-0.0144	26	44	0	80.54	15	K	VAVLGAAGGIGQPLSLLLK	L
																																		216225	1	597.1302	2384.4917	4	2384.4980	-0.0063	26	44	0	64.26	13	K	VAVLGAAGGIGQPLSLLLK	L
																																		255314	1	783.9023	3131.5803	4	3131.5790	0.0013	59	87	0	104.64	19	R	GGPGVAADLSHINTNSTVSGYEATPSGLR	D
																																		137971	1	556.9650	1667.8731	3	1667.8785	-0.0054	111	122	0	56.82	22	R	DDLFNTNASIVR	D
																																		144615	1	861.4719	1720.9293	2	1720.9246	0.0047	284	293	0	47.20	23	K	DQGVDFFASK	V
																																		10218	1	590.9636	1769.8689	3	1769.8707	-0.0018	241	256	0	51.79	19	K	DGAGSATLSMAMAGAR	M
																																		113544	1	494.9489	1481.8248	3	1481.8396	-0.0149	49	58	0	35.83	24	R	VSELALYDIR	G
																																		152253	1	596.2950	1785.8632	3	1785.8656	-0.0024	241	256	0	76.03	17	K	DGAGSATLSMAMAGAR	M	Oxidation (M)
																																		146897	1	580.6747	1739.0022	3	1739.0112	-0.0090	317	326	0	51.79	23	K	LLEACLGDLK	K
																																		146902	1	580.6761	1739.0064	3	1739.0112	-0.0048	317	326	0	29.17	23	K	LLEACLGDLK	K
																																		216228	1	597.1306	2384.4932	4	2384.4980	-0.0048	26	44	0	100.68	13	K	VAVLGAAGGIGQPLSLLLK	L
																																		130579	1	537.9951	1610.9635	3	1610.9662	-0.0027	92	104	0	50.34	23	K	GSEIVLIPAGVPR	K
																																		261105	1	688.1646	3435.7864	5	3435.7844	0.0020	59	87	0	78.15	21	R	GGPGVAADLSHINTNSTVSGYEATPSGLR	D	iTRAQ8plex (Y)
																																		152261	1	596.2959	1785.8659	3	1785.8656	0.0003	241	256	0	42.34	17	K	DGAGSATLSMAMAGAR	M	Oxidation (M)
																																		118940	0	508.6407	1522.9002	3	1522.9026	-0.0024	166	176	0	65.99	24	R	LFGVTTLDVVR	A
																																		150392	1	590.9547	1769.8422	3	1769.8707	-0.0285	241	256	0	46.85	17	K	DGAGSATLSMAMAGAR	M
																																		216229	1	597.1306	2384.4932	4	2384.4980	-0.0048	26	44	0	102.03	13	K	VAVLGAAGGIGQPLSLLLK	L
																																		150399	1	590.9625	1769.8657	3	1769.8707	-0.0050	241	256	0	54.27	19	K	DGAGSATLSMAMAGAR	M
																																		141983	1	567.3284	1698.9635	3	1698.9766	-0.0131	229	238	0	17.38	25	R	IQFGGDEVVK	A
																																		154159	1	601.6263	1801.8571	3	1801.8605	-0.0034	241	256	0	42.08	17	K	DGAGSATLSMAMAGAR	M	2 Oxidation (M)
																																		137968	1	556.9649	1667.8730	3	1667.8785	-0.0055	111	122	0	55.16	22	R	DDLFNTNASIVR	D
																																		264016	1	919.5173	3674.0401	4	3674.0392	0.0009	127	156	0	102.87	19	K	AAAEASPEANILVISNPVNSTVPIVSEVFK	S
																																		262662	1	712.3895	3556.9114	5	3556.9222	-0.0108	270	293	1	37.02	21	K	GVVEPTFVDSPLYKDQGVDFFASK	V
																																		146900	1	580.6747	1739.0024	3	1739.0112	-0.0089	317	326	0	43.75	23	K	LLEACLGDLK	K
																																		261106	1	688.1646	3435.7868	5	3435.7844	0.0024	59	87	0	80.42	21	R	GGPGVAADLSHINTNSTVSGYEATPSGLR	D	iTRAQ8plex (Y)
																																		261108	1	688.1647	3435.7870	5	3435.7844	0.0026	59	87	0	72.27	21	R	GGPGVAADLSHINTNSTVSGYEATPSGLR	D	iTRAQ8plex (Y)
																																		194924	1	720.4083	2158.2030	3	2158.2135	-0.0106	270	283	0	62.33	23	K	GVVEPTFVDSPLYK	D
																																		261110	1	859.9551	3435.7913	4	3435.7844	0.0070	59	87	0	89.10	21	R	GGPGVAADLSHINTNSTVSGYEATPSGLR	D	iTRAQ8plex (Y)
																																		222483	1	616.6133	2462.4241	4	2462.4189	0.0052	270	283	0	50.17	22	K	GVVEPTFVDSPLYK	D	iTRAQ8plex (Y)
																																		212572	1	781.8142	2342.4209	3	2342.4147	0.0062	88	104	1	47.41	18	R	DALKGSEIVLIPAGVPR	K
																																		185228	1	1034.5992	2067.1839	2	2067.1825	0.0014	304	316	0	50.05	23	K	ILPVGQVNAYEEK	L
																																		130575	1	537.9950	1610.9631	3	1610.9662	-0.0032	92	104	0	35.86	23	K	GSEIVLIPAGVPR	K
																																		146899	1	580.6747	1739.0024	3	1739.0112	-0.0089	317	326	0	51.84	23	K	LLEACLGDLK	K
																																		113560	1	494.9540	1481.8403	3	1481.8396	0.0006	49	58	0	55.77	24	R	VSELALYDIR	G
																																		144608	1	574.6482	1720.9227	3	1720.9246	-0.0019	284	293	0	47.79	23	K	DQGVDFFASK	V
																																		137972	1	556.9650	1667.8731	3	1667.8785	-0.0054	111	122	0	62.06	22	R	DDLFNTNASIVR	D
																																		130570	1	537.9926	1610.9558	3	1610.9662	-0.0104	92	104	0	53.50	24	K	GSEIVLIPAGVPR	K
																																		35138	1	870.5157	1739.0168	2	1739.0112	0.0055	317	326	0	55.10	32	K	LLEACLGDLK	K
																																		139448	0	560.6756	1679.0050	3	1679.0037	0.0013	165	176	1	68.90	24	K	RLFGVTTLDVVR	A
																																		146908	1	580.6787	1739.0143	3	1739.0112	0.0030	317	326	0	42.17	23	K	LLEACLGDLK	K
																																		113548	1	741.9225	1481.8304	2	1481.8396	-0.0092	49	58	0	55.09	24	R	VSELALYDIR	G
																																		103472	1	467.2833	1398.8280	3	1398.8366	-0.0086	257	263	0	32.44	24	R	MAESLLK	A
																																		146906	1	870.5116	1739.0087	2	1739.0112	-0.0025	317	326	0	54.24	23	K	LLEACLGDLK	K
																																		194922	1	720.4082	2158.2029	3	2158.2135	-0.0107	270	283	0	27.19	23	K	GVVEPTFVDSPLYK	D
																																		152255	1	596.2951	1785.8634	3	1785.8656	-0.0022	241	256	0	72.70	17	K	DGAGSATLSMAMAGAR	M	Oxidation (M)
																																		185220	1	517.8014	2067.1765	4	2067.1825	-0.0060	304	316	0	25.22	23	K	ILPVGQVNAYEEK	L
																																		130578	1	537.9951	1610.9635	3	1610.9662	-0.0027	92	104	0	40.06	23	K	GSEIVLIPAGVPR	K
																																		113557	1	494.9539	1481.8399	3	1481.8396	0.0003	49	58	0	75.51	24	R	VSELALYDIR	G
																																		146904	1	580.6768	1739.0086	3	1739.0112	-0.0027	317	326	0	43.83	23	K	LLEACLGDLK	K
																																		150412	1	590.9660	1769.8761	3	1769.8707	0.0054	241	256	0	39.60	20	K	DGAGSATLSMAMAGAR	M
																																		30800	1	834.9495	1667.8845	2	1667.8785	0.0060	111	122	0	35.65	23	R	DDLFNTNASIVR	D
																																		113555	1	741.9261	1481.8377	2	1481.8396	-0.0019	49	58	0	55.28	24	R	VSELALYDIR	G
																																		154161	1	601.6264	1801.8573	3	1801.8605	-0.0032	241	256	0	53.20	17	K	DGAGSATLSMAMAGAR	M	2 Oxidation (M)
																																		207863	1	573.3061	2289.1952	4	2289.2030	-0.0079	239	256	1	25.40	22	K	AKDGAGSATLSMAMAGAR	M	Oxidation (M)
																																		150402	1	590.9629	1769.8670	3	1769.8707	-0.0037	241	256	0	34.22	19	K	DGAGSATLSMAMAGAR	M
																																		152248	1	596.2911	1785.8514	3	1785.8656	-0.0142	241	256	0	41.37	16	K	DGAGSATLSMAMAGAR	M	Oxidation (M)
																																		10509	1	596.2927	1785.8562	3	1785.8656	-0.0094	241	256	0	51.79	20	K	DGAGSATLSMAMAGAR	M	Oxidation (M)
																																		194928	1	720.4122	2158.2148	3	2158.2135	0.0012	270	283	0	46.65	23	K	GVVEPTFVDSPLYK	D
																																		152258	1	596.2955	1785.8648	3	1785.8656	-0.0008	241	256	0	42.00	17	K	DGAGSATLSMAMAGAR	M	Oxidation (M)
																																		185195	1	690.0596	2067.1569	3	2067.1825	-0.0256	304	316	0	44.90	23	K	ILPVGQVNAYEEK	L
																																		216224	1	597.1301	2384.4915	4	2384.4980	-0.0066	26	44	0	80.04	13	K	VAVLGAAGGIGQPLSLLLK	L
																																		152262	1	596.2959	1785.8659	3	1785.8656	0.0003	241	256	0	63.32	17	K	DGAGSATLSMAMAGAR	M	Oxidation (M)
																																		146896	1	580.6746	1739.0020	3	1739.0112	-0.0092	317	326	0	46.66	23	K	LLEACLGDLK	K
																																		150401	1	590.9626	1769.8661	3	1769.8707	-0.0046	241	256	0	82.84	19	K	DGAGSATLSMAMAGAR	M
																																		144611	1	574.6482	1720.9229	3	1720.9246	-0.0017	284	293	0	51.84	23	K	DQGVDFFASK	V
																																		152254	1	596.2951	1785.8634	3	1785.8656	-0.0022	241	256	0	56.60	17	K	DGAGSATLSMAMAGAR	M	Oxidation (M)
																																		150408	1	590.9642	1769.8708	3	1769.8707	0.0001	241	256	0	64.34	19	K	DGAGSATLSMAMAGAR	M
																																		130571	1	537.9926	1610.9558	3	1610.9662	-0.0104	92	104	0	50.97	24	K	GSEIVLIPAGVPR	K
																																		216219	1	795.8331	2384.4774	3	2384.4980	-0.0207	26	44	0	98.07	15	K	VAVLGAAGGIGQPLSLLLK	L
																																		216226	1	597.1303	2384.4921	4	2384.4980	-0.0059	26	44	0	92.71	13	K	VAVLGAAGGIGQPLSLLLK	L
																																		130574	1	537.9939	1610.9599	3	1610.9662	-0.0063	92	104	0	49.39	24	K	GSEIVLIPAGVPR	K
																																		150411	1	590.9653	1769.8740	3	1769.8707	0.0033	241	256	0	28.77	20	K	DGAGSATLSMAMAGAR	M
																																		152264	1	596.2970	1785.8692	3	1785.8656	0.0036	241	256	0	40.98	18	K	DGAGSATLSMAMAGAR	M	Oxidation (M)
																																		139446	0	560.6735	1678.9986	3	1679.0037	-0.0051	165	176	1	65.28	24	K	RLFGVTTLDVVR	A
																																		113546	1	741.9218	1481.8290	2	1481.8396	-0.0106	49	58	0	37.84	24	R	VSELALYDIR	G
																																		118941	0	508.6407	1522.9002	3	1522.9026	-0.0024	166	176	0	58.23	24	R	LFGVTTLDVVR	A
																																		255312	1	627.3231	3131.5791	5	3131.5790	0.0001	59	87	0	58.67	19	R	GGPGVAADLSHINTNSTVSGYEATPSGLR	D
																																		206439	1	569.3082	2273.2037	4	2273.2081	-0.0044	239	256	1	63.61	22	K	AKDGAGSATLSMAMAGAR	M
																																		194920	1	540.5580	2158.2028	4	2158.2135	-0.0107	270	283	0	47.24	23	K	GVVEPTFVDSPLYK	D
																																		216227	1	597.1304	2384.4925	4	2384.4980	-0.0056	26	44	0	83.34	13	K	VAVLGAAGGIGQPLSLLLK	L
																																		144610	1	574.6482	1720.9229	3	1720.9246	-0.0017	284	293	0	40.29	23	K	DQGVDFFASK	V
																																		137975	1	556.9652	1667.8737	3	1667.8785	-0.0048	111	122	0	40.66	22	R	DDLFNTNASIVR	D
																																		154164	1	601.6283	1801.8630	3	1801.8605	0.0024	241	256	0	59.65	17	K	DGAGSATLSMAMAGAR	M	2 Oxidation (M)
																																		255313	1	783.9023	3131.5803	4	3131.5790	0.0013	59	87	0	54.56	19	R	GGPGVAADLSHINTNSTVSGYEATPSGLR	D
																																		185223	1	1034.5965	2067.1785	2	2067.1825	-0.0040	304	316	0	37.49	23	K	ILPVGQVNAYEEK	L
																																		206440	1	758.7420	2273.2043	3	2273.2081	-0.0038	239	256	1	79.25	22	K	AKDGAGSATLSMAMAGAR	M
																																		146901	1	580.6760	1739.0062	3	1739.0112	-0.0051	317	326	0	35.88	23	K	LLEACLGDLK	K
																																		118939	0	762.4569	1522.8993	2	1522.9026	-0.0033	166	176	0	48.05	24	R	LFGVTTLDVVR	A
																																		137939	1	556.9579	1667.8519	3	1667.8785	-0.0267	111	122	0	60.61	21	R	DDLFNTNASIVR	D
																																		262661	1	890.2347	3556.9097	4	3556.9222	-0.0125	270	293	1	57.50	21	K	GVVEPTFVDSPLYKDQGVDFFASK	V
																																		137973	1	556.9650	1667.8731	3	1667.8785	-0.0054	111	122	0	73.00	22	R	DDLFNTNASIVR	D
																																		130576	1	806.4890	1610.9635	2	1610.9662	-0.0027	92	104	0	37.44	23	K	GSEIVLIPAGVPR	K
																																		144614	1	861.4707	1720.9269	2	1720.9246	0.0023	284	293	0	54.23	23	K	DQGVDFFASK	V
																																		185224	1	690.0669	2067.1788	3	2067.1825	-0.0038	304	316	0	30.29	23	K	ILPVGQVNAYEEK	L
7	7	AFL2G_04738	[mRNA] locus=Contig_2.4:2439070:2440512:-	4263	58657	71.6	MSNLPIEPEFEQAYKELASTLENSTLFQKNPEYRKALAVVSVPERVIQFRVVWEDDNHQVQVNRGFRVQFNSALGPYKGGLRFHPSVNLSILKFLGFEQIFKNALTGLNMGGGKGGSDFDPKGKSDNEIRRFCVAFMTELCKHIGADTDVPAGDIGVTGREVGFLFGQYRKIRNQWEGVLTGKGGSWGGSLIRPEATGYGVVYYVEHMIKHATDGKESFAGKRVAISGSGNVAQYAALKVIELGGSVVSLSDSKGALIVNGEGSFTPEEINTIAQIKVDRKQISEIASTEAFASKFKYIPGARPWTHVGKVDIALPSATQNEVSGEEAQALIDAGCKFIAEGSNMGSTQDAIDIFEAHREANKGASAIWYAPGKAANAGGVAVSGLEMAQNSARINWTS…	0	127	127	23	23	1.413	123		1.341	123	*	1.237	122		0.886	122		1.056	123	*	0.941	123		0.907	123		183578	1	685.6972	2054.0698	3	2054.0700	-0.0002	143	160	0	89.17	22	K	HIGADTDVPAGDIGVTGR	E
																																		132084	1	541.9464	1622.8173	3	1622.8207	-0.0033	395	405	0	54.94	21	R	INWTSEEVDAR	L
																																		147008	1	435.9986	1739.9654	4	1739.9814	-0.0159	103	114	0	30.59	24	K	NALTGLNMGGGK	G
																																		239699	1	683.0806	2728.2933	4	2728.3069	-0.0136	338	359	0	85.85	16	K	FIAEGSNMGSTQDAIDIFEAHR	E	Oxidation (M)
																																		260199	1	679.7553	3393.7403	5	3393.7547	-0.0144	311	337	0	46.97	20	K	VDIALPSATQNEVSGEEAQALIDAGCK	F
																																		188527	1	700.0780	2097.2123	3	2097.2143	-0.0020	240	254	0	52.54	22	K	VIELGGSVVSLSDSK	G
																																		147016	1	580.9986	1739.9739	3	1739.9814	-0.0075	103	114	0	38.91	24	K	NALTGLNMGGGK	G
																																		132066	1	541.9454	1622.8145	3	1622.8258	-0.0113	408	415	0	31.02	20	K	GIMEDCFK	N	Oxidation (M)
																																		194763	1	540.0661	2156.2353	4	2156.2415	-0.0062	224	239	0	61.38	23	R	VAISGSGNVAQYAALK	V
																																		146504	1	579.6750	1736.0031	3	1736.0123	-0.0092	94	102	0	27.53	24	K	FLGFEQIFK	N
																																		196878	1	1089.5653	2177.1161	2	2177.1165	-0.0004	375	394	0	104.19	21	K	AANAGGVAVSGLEMAQNSAR	I
																																		132081	1	541.9462	1622.8167	3	1622.8207	-0.0040	395	405	0	52.22	21	R	INWTSEEVDAR	L
																																		238890	1	905.1139	2712.3200	3	2712.3120	0.0080	338	359	0	135.92	17	K	FIAEGSNMGSTQDAIDIFEAHR	E
																																		238884	1	679.0850	2712.3108	4	2712.3120	-0.0012	338	359	0	95.79	17	K	FIAEGSNMGSTQDAIDIFEAHR	E
																																		198020	1	730.4108	2188.2105	3	2188.2200	-0.0095	16	29	0	43.23	23	K	ELASTLENSTLFQK	N
																																		187614	1	697.3901	2089.1486	3	2089.1516	-0.0030	282	295	0	59.59	23	K	QISEIASTEAFASK	F
																																		260202	1	849.4438	3393.7460	4	3393.7547	-0.0087	311	337	0	72.58	20	K	VDIALPSATQNEVSGEEAQALIDAGCK	F
																																		239706	1	683.0924	2728.3405	4	2728.3069	0.0336	338	359	0	99.41	19	K	FIAEGSNMGSTQDAIDIFEAHR	E	Oxidation (M)
																																		182046	1	681.3480	2041.0223	3	2041.0284	-0.0061	51	64	0	71.47	20	R	VVWEDDNHQVQVNR	G
																																		146878	1	580.6652	1738.9738	3	1738.9827	-0.0089	174	183	0	47.96	23	R	NQWEGVLTGK	G
																																		187605	1	523.2911	2089.1353	4	2089.1516	-0.0163	282	295	0	29.36	23	K	QISEIASTEAFASK	F
																																		183576	1	514.5240	2054.0669	4	2054.0700	-0.0030	143	160	0	51.22	22	K	HIGADTDVPAGDIGVTGR	E
																																		266895	1	807.4533	4032.2299	5	4032.2187	0.0112	416	446	0	19.62	18	K	NGLETAIEYATPAEGVLPSLVTGSNIAGFTK	V	iTRAQ8plex (Y)
																																		147007	1	580.9955	1739.9648	3	1739.9814	-0.0166	103	114	0	40.43	24	K	NALTGLNMGGGK	G
																																		146506	1	579.6760	1736.0061	3	1736.0123	-0.0061	94	102	0	50.54	24	K	FLGFEQIFK	N
																																		132087	1	541.9468	1622.8186	3	1622.8258	-0.0071	408	415	0	28.47	21	K	GIMEDCFK	N	Oxidation (M)
																																		183577	1	514.5240	2054.0670	4	2054.0700	-0.0030	143	160	0	54.13	22	K	HIGADTDVPAGDIGVTGR	E
																																		187604	1	523.2911	2089.1353	4	2089.1516	-0.0163	282	295	0	40.22	23	K	QISEIASTEAFASK	F
																																		182044	1	511.2627	2041.0215	4	2041.0284	-0.0069	51	64	0	25.42	20	R	VVWEDDNHQVQVNR	G
																																		146500	1	579.6732	1735.9978	3	1736.0123	-0.0145	94	102	0	38.29	24	K	FLGFEQIFK	N
																																		132076	1	541.9461	1622.8163	3	1622.8207	-0.0044	395	405	0	45.24	21	R	INWTSEEVDAR	L
																																		145463	1	576.9993	1727.9760	3	1727.9820	-0.0060	364	374	0	24.08	24	K	GASAIWYAPGK	A
																																		198017	1	730.4106	2188.2099	3	2188.2200	-0.0102	16	29	0	49.82	23	K	ELASTLENSTLFQK	N
																																		188506	1	700.0666	2097.1779	3	2097.2143	-0.0364	240	254	0	29.59	23	K	VIELGGSVVSLSDSK	G
																																		198014	1	548.0593	2188.2082	4	2188.2200	-0.0119	16	29	0	35.01	23	K	ELASTLENSTLFQK	N
																																		132085	1	541.9464	1622.8173	3	1622.8207	-0.0033	395	405	0	53.76	21	R	INWTSEEVDAR	L
																																		198028	1	730.4133	2188.2182	3	2188.2200	-0.0019	16	29	0	49.19	23	K	ELASTLENSTLFQK	N
																																		196873	1	726.7106	2177.1101	3	2177.1165	-0.0065	375	394	0	105.35	21	K	AANAGGVAVSGLEMAQNSAR	I
																																		27133	1	804.4206	1606.8267	2	1606.8309	-0.0042	408	415	0	36.70	25	K	GIMEDCFK	N
																																		145472	1	577.0005	1727.9798	3	1727.9820	-0.0022	364	374	0	37.08	24	K	GASAIWYAPGK	A
																																		132067	1	541.9455	1622.8146	3	1622.8258	-0.0112	408	415	0	30.81	20	K	GIMEDCFK	N	Oxidation (M)
																																		238882	1	679.0844	2712.3085	4	2712.3120	-0.0036	338	359	0	102.13	17	K	FIAEGSNMGSTQDAIDIFEAHR	E
																																		146883	1	870.4966	1738.9786	2	1738.9827	-0.0042	174	183	0	38.92	23	R	NQWEGVLTGK	G
																																		262391	1	707.7785	3533.8561	5	3533.8591	-0.0030	184	210	0	56.56	20	K	GGSWGGSLIRPEATGYGVVYYVEHMIK	H
																																		7628	1	541.9495	1622.8267	3	1622.8207	0.0060	395	405	0	26.28	21	R	INWTSEEVDAR	L
																																		157517	1	458.7643	1831.0281	4	1831.0453	-0.0172	68	78	0	32.17	23	R	VQFNSALGPYK	G
																																		67099	1	555.7616	1109.5087	2	1109.5085	0.0002	453	458	0	36.55	14	K	DQGDWW	-
																																		194759	1	719.7508	2156.2306	3	2156.2415	-0.0109	224	239	0	32.19	23	R	VAISGSGNVAQYAALK	V
																																		198029	1	730.4135	2188.2186	3	2188.2200	-0.0015	16	29	0	47.41	23	K	ELASTLENSTLFQK	N
																																		145470	1	864.9959	1727.9772	2	1727.9820	-0.0048	364	374	0	46.07	24	K	GASAIWYAPGK	A
																																		145466	1	576.9993	1727.9761	3	1727.9820	-0.0059	364	374	0	32.52	24	K	GASAIWYAPGK	A
																																		188517	1	1049.6085	2097.2024	2	2097.2143	-0.0119	240	254	0	40.70	23	K	VIELGGSVVSLSDSK	G
																																		188531	1	700.0783	2097.2129	3	2097.2143	-0.0013	240	254	0	24.44	22	K	VIELGGSVVSLSDSK	G
																																		118315	1	507.2777	1518.8114	3	1518.8138	-0.0024	161	170	0	53.36	24	R	EVGFLFGQYR	K
																																		239700	1	683.0830	2728.3028	4	2728.3069	-0.0042	338	359	0	48.26	17	K	FIAEGSNMGSTQDAIDIFEAHR	E	Oxidation (M)
																																		178960	1	672.0158	2013.0257	3	2013.0347	-0.0091	132	142	0	55.46	21	R	FCVAFMTELCK	H
																																		97029	1	448.9402	1343.7988	3	1343.8079	-0.0091	36	45	0	78.59	24	K	ALAVVSVPER	V
																																		157502	1	611.3454	1831.0142	3	1831.0453	-0.0311	68	78	0	30.21	23	R	VQFNSALGPYK	G
																																		188528	1	700.0780	2097.2123	3	2097.2143	-0.0019	240	254	0	68.59	22	K	VIELGGSVVSLSDSK	G
																																		67095	1	555.7597	1109.5048	2	1109.5085	-0.0037	453	458	0	21.28	14	K	DQGDWW	-
																																		145456	1	576.9971	1727.9694	3	1727.9820	-0.0126	364	374	0	39.27	24	K	GASAIWYAPGK	A
																																		260205	1	566.6323	3393.7501	6	3393.7547	-0.0046	311	337	0	24.25	20	K	VDIALPSATQNEVSGEEAQALIDAGCK	F
																																		146507	1	579.6761	1736.0065	3	1736.0123	-0.0058	94	102	0	52.15	24	K	FLGFEQIFK	N
																																		188522	1	700.0759	2097.2060	3	2097.2143	-0.0083	240	254	0	48.53	23	K	VIELGGSVVSLSDSK	G
																																		132080	1	541.9462	1622.8167	3	1622.8207	-0.0040	395	405	0	54.40	21	R	INWTSEEVDAR	L
																																		145451	1	576.9938	1727.9595	3	1727.9820	-0.0225	364	374	0	25.99	24	K	GASAIWYAPGK	A
																																		188519	1	700.0753	2097.2042	3	2097.2143	-0.0101	240	254	0	55.95	23	K	VIELGGSVVSLSDSK	G
																																		198016	1	730.4105	2188.2098	3	2188.2200	-0.0102	16	29	0	50.31	23	K	ELASTLENSTLFQK	N
																																		157529	1	458.7668	1831.0382	4	1831.0453	-0.0071	68	78	0	42.32	23	R	VQFNSALGPYK	G
																																		188530	1	700.0780	2097.2123	3	2097.2143	-0.0019	240	254	0	68.44	22	K	VIELGGSVVSLSDSK	G
																																		264662	1	622.3368	3727.9771	6	3728.0134	-0.0363	416	446	0	32.69	21	K	NGLETAIEYATPAEGVLPSLVTGSNIAGFTK	V
																																		146873	1	435.7488	1738.9660	4	1738.9827	-0.0167	174	183	0	38.50	23	R	NQWEGVLTGK	G
																																		145461	1	576.9982	1727.9729	3	1727.9820	-0.0091	364	374	0	34.99	24	K	GASAIWYAPGK	A
																																		182048	1	681.3492	2041.0259	3	2041.0284	-0.0025	51	64	0	66.49	20	R	VVWEDDNHQVQVNR	G
																																		146881	1	580.6654	1738.9744	3	1738.9827	-0.0083	174	183	0	46.73	23	R	NQWEGVLTGK	G
																																		188529	1	700.0780	2097.2123	3	2097.2143	-0.0019	240	254	0	66.43	22	K	VIELGGSVVSLSDSK	G
																																		145453	1	432.9979	1727.9625	4	1727.9820	-0.0195	364	374	0	27.72	24	K	GASAIWYAPGK	A
																																		157538	1	916.5284	1831.0422	2	1831.0453	-0.0031	68	78	0	60.87	23	R	VQFNSALGPYK	G
																																		260203	1	849.4438	3393.7460	4	3393.7547	-0.0087	311	337	0	88.17	20	K	VDIALPSATQNEVSGEEAQALIDAGCK	F
																																		260200	1	849.4432	3393.7436	4	3393.7547	-0.0111	311	337	0	79.58	20	K	VDIALPSATQNEVSGEEAQALIDAGCK	F
																																		238889	1	905.1139	2712.3199	3	2712.3120	0.0079	338	359	0	131.51	17	K	FIAEGSNMGSTQDAIDIFEAHR	E
																																		198030	1	730.4142	2188.2208	3	2188.2200	0.0008	16	29	0	28.56	23	K	ELASTLENSTLFQK	N
																																		187606	1	697.3872	2089.1397	3	2089.1516	-0.0119	282	295	0	64.69	23	K	QISEIASTEAFASK	F
																																		145469	1	864.9959	1727.9772	2	1727.9820	-0.0048	364	374	0	54.80	24	K	GASAIWYAPGK	A
																																		157535	1	611.3545	1831.0418	3	1831.0453	-0.0035	68	78	0	45.67	23	R	VQFNSALGPYK	G
																																		187607	1	697.3872	2089.1397	3	2089.1516	-0.0119	282	295	0	58.86	23	K	QISEIASTEAFASK	F
																																		145458	1	433.0004	1727.9723	4	1727.9820	-0.0097	364	374	0	23.10	24	K	GASAIWYAPGK	A
																																		198013	1	548.0592	2188.2079	4	2188.2200	-0.0122	16	29	0	24.53	23	K	ELASTLENSTLFQK	N
																																		2963	1	448.9418	1343.8035	3	1343.8079	-0.0045	36	45	0	54.08	24	K	ALAVVSVPER	V
																																		264661	1	746.6024	3727.9755	5	3728.0134	-0.0378	416	446	0	51.71	20	K	NGLETAIEYATPAEGVLPSLVTGSNIAGFTK	V
																																		183579	1	685.6972	2054.0698	3	2054.0700	-0.0002	143	160	0	84.19	22	K	HIGADTDVPAGDIGVTGR	E
																																		157539	1	611.3547	1831.0422	3	1831.0453	-0.0031	68	78	0	42.32	23	R	VQFNSALGPYK	G
																																		194761	1	719.7518	2156.2335	3	2156.2415	-0.0080	224	239	0	59.55	23	R	VAISGSGNVAQYAALK	V
																																		238885	1	679.0850	2712.3108	4	2712.3120	-0.0012	338	359	0	112.86	17	K	FIAEGSNMGSTQDAIDIFEAHR	E
																																		198015	1	730.4101	2188.2084	3	2188.2200	-0.0117	16	29	0	43.91	23	K	ELASTLENSTLFQK	N
																																		157503	1	611.3462	1831.0167	3	1831.0453	-0.0287	68	78	0	34.19	23	R	VQFNSALGPYK	G
																																		238883	1	905.1103	2712.3092	3	2712.3120	-0.0028	338	359	0	102.79	17	K	FIAEGSNMGSTQDAIDIFEAHR	E
																																		198019	1	730.4106	2188.2099	3	2188.2200	-0.0102	16	29	0	52.63	23	K	ELASTLENSTLFQK	N
																																		194758	1	540.0640	2156.2268	4	2156.2415	-0.0147	224	239	0	76.94	23	R	VAISGSGNVAQYAALK	V
																																		145459	1	433.0004	1727.9723	4	1727.9820	-0.0097	364	374	0	32.93	24	K	GASAIWYAPGK	A
																																		157534	1	611.3545	1831.0418	3	1831.0453	-0.0035	68	78	0	42.45	23	R	VQFNSALGPYK	G
																																		209940	1	579.0901	2312.3314	4	2312.3426	-0.0111	223	239	1	61.23	21	K	RVAISGSGNVAQYAALK	V
																																		146877	1	580.6652	1738.9738	3	1738.9827	-0.0089	174	183	0	61.24	23	R	NQWEGVLTGK	G
																																		145464	1	576.9993	1727.9760	3	1727.9820	-0.0060	364	374	0	39.83	24	K	GASAIWYAPGK	A
																																		260201	1	849.4432	3393.7436	4	3393.7547	-0.0111	311	337	0	76.07	20	K	VDIALPSATQNEVSGEEAQALIDAGCK	F
																																		132074	1	812.4151	1622.8156	2	1622.8207	-0.0051	395	405	0	40.66	21	R	INWTSEEVDAR	L
																																		198532	1	732.0427	2193.1062	3	2193.1114	-0.0052	375	394	0	121.11	20	K	AANAGGVAVSGLEMAQNSAR	I	Oxidation (M)
																																		132144	1	541.9638	1622.8695	3	1622.8207	0.0488	395	405	0	18.31	23	R	INWTSEEVDAR	L
																																		146499	1	579.6732	1735.9978	3	1736.0123	-0.0145	94	102	0	43.92	24	K	FLGFEQIFK	N
																																		146505	1	579.6760	1736.0061	3	1736.0123	-0.0061	94	102	0	43.93	24	K	FLGFEQIFK	N
																																		196868	1	726.7060	2177.0960	3	2177.1165	-0.0205	375	394	0	54.06	20	K	AANAGGVAVSGLEMAQNSAR	I
																																		239703	1	910.4463	2728.3170	3	2728.3069	0.0100	338	359	0	115.78	18	K	FIAEGSNMGSTQDAIDIFEAHR	E	Oxidation (M)
																																		145467	1	576.9993	1727.9761	3	1727.9820	-0.0059	364	374	0	25.72	24	K	GASAIWYAPGK	A
																																		238886	1	679.0851	2712.3112	4	2712.3120	-0.0008	338	359	0	102.27	17	K	FIAEGSNMGSTQDAIDIFEAHR	E
																																		118318	1	760.4133	1518.8120	2	1518.8138	-0.0018	161	170	0	42.09	24	R	EVGFLFGQYR	K
																																		198534	1	732.0439	2193.1100	3	2193.1114	-0.0015	375	394	0	125.37	20	K	AANAGGVAVSGLEMAQNSAR	I	Oxidation (M)
																																		198531	1	732.0426	2193.1059	3	2193.1114	-0.0056	375	394	0	115.21	20	K	AANAGGVAVSGLEMAQNSAR	I	Oxidation (M)
																																		132103	1	812.4295	1622.8445	2	1622.8207	0.0238	395	405	0	32.66	22	R	INWTSEEVDAR	L
																																		118308	1	760.4107	1518.8068	2	1518.8138	-0.0070	161	170	0	16.47	23	R	EVGFLFGQYR	K
																																		118317	1	760.4133	1518.8120	2	1518.8138	-0.0018	161	170	0	27.65	24	R	EVGFLFGQYR	K
																																		130018	1	536.6137	1606.8192	3	1606.8309	-0.0116	408	415	0	34.05	22	K	GIMEDCFK	N
																																		196877	1	726.7123	2177.1150	3	2177.1165	-0.0015	375	394	0	141.99	21	K	AANAGGVAVSGLEMAQNSAR	I
																																		198018	1	730.4106	2188.2099	3	2188.2200	-0.0102	16	29	0	50.05	23	K	ELASTLENSTLFQK	N
																																		188518	1	525.3079	2097.2025	4	2097.2143	-0.0117	240	254	0	55.12	23	K	VIELGGSVVSLSDSK	G
																																		194764	1	719.7538	2156.2396	3	2156.2415	-0.0019	224	239	0	82.70	22	R	VAISGSGNVAQYAALK	V
																																		182045	1	681.3480	2041.0223	3	2041.0284	-0.0061	51	64	0	44.77	20	R	VVWEDDNHQVQVNR	G
																																		132082	1	541.9462	1622.8167	3	1622.8207	-0.0039	395	405	0	21.46	21	R	INWTSEEVDAR	L
8	8	AFL2G_06989	[mRNA] locus=Contig_2.7:1549642:1552514:+	4143	114150	39.8	MVNFTIEEIRSLMDKPKNIRNMSVIAHVDHGKSTLSDSLVQRAGVIAAAKAGEARFMDTRADEQERGITIKSTAITLYSKFDDPEDLKEIEQGHDGNEFLINLIDSPGHVDFSAEVTAALRVTDGALVVVDSVSGSCVQTETVLRQAIAERIKPVLIINKIDRSMMEQQLPKEDLYQNFCRIIETVNVTIATYEDKVLGNVMVHAEKGTVAFGSGLQGWAFTVRQFAIRYAKKFGVDRKKMLERLWGDNFFNPKTKKWTTKSTDADGKPLERAFNQFCLDPIYKIIDAVTNNKRDQITTLVEKLEIKLTSEEKEYEGKLLLKTIMRKFLPAADAMLEMICIHLPSPVTAQKYRAETLYEGPHDDEAFNAIKDCKAGSKEDPAPLMLYVSKMVPTSDKGR…	0	126	126	27	27	1.156	118		1.087	118		0.990	118		0.909	118		0.943	117		0.984	117		1.085	118		181730	1	680.3822	2038.1246	3	2038.1266	-0.0020	692	706	0	82.25	24	R	FNILDVTLHADAIHR	G
																																		15476	1	695.3625	2083.0656	3	2083.0723	-0.0067	837	848	0	53.62	28	K	EVVPGYENYYDK	L
																																		242917	1	932.4954	2794.4644	3	2794.4690	-0.0046	122	145	0	99.44	21	R	VTDGALVVVDSVSGSCVQTETVLR	Q
																																		106504	1	712.9050	1423.7954	2	1423.7978	-0.0023	2	10	0	44.55	24	M	VNFTIEEIR	S
																																		268864	1	932.8961	4659.4440	5	4659.4370	0.0071	792	830	0	73.55	17	R	AATGGQAFPQSVFDHWAVLPGGSPLDVTTKPGQVVTEMR	K
																																		210291	1	580.0793	2316.2882	4	2316.3038	-0.0156	182	196	0	42.93	22	R	IIETVNVTIATYEDK	V
																																		198878	1	733.0615	2196.1626	3	2196.1564	0.0062	837	849	1	39.63	22	K	EVVPGYENYYDKL	-
																																		121963	1	516.9169	1547.7288	3	1547.7345	-0.0057	173	181	0	19.14	15	K	EDLYQNFCR	I
																																		169605	1	644.6402	1930.8988	3	1930.9038	-0.0050	624	637	0	69.93	15	R	LMADDYGWDVTDAR	K
																																		198875	1	550.0463	2196.1561	4	2196.1564	-0.0003	837	849	1	34.25	22	K	EVVPGYENYYDKL	-
																																		191301	1	708.7179	2123.1320	3	2123.1335	-0.0015	273	284	0	53.45	23	R	AFNQFCLDPIYK	I
																																		136438	1	828.9328	1655.8511	2	1655.8574	-0.0063	667	678	0	51.64	21	K	DSVVSGFQWATR	E
																																		243876	1	704.3798	2813.4901	4	2813.4982	-0.0081	592	611	0	33.88	22	R	LYVTAEPIEEECALAIEAGK	I
																																		233961	1	657.8369	2627.3185	4	2627.3328	-0.0143	354	371	0	51.31	20	R	AETLYEGPHDDEAFNAIK	D
																																		237331	1	895.8248	2684.4527	3	2684.4635	-0.0108	639	657	0	67.87	22	K	IWTFGPDTTGANLLVDQTK	A
																																		186920	1	695.3643	2083.0712	3	2083.0723	-0.0011	837	848	0	63.46	21	K	EVVPGYENYYDK	L
																																		106508	1	712.9074	1423.8002	2	1423.7978	0.0025	2	10	0	34.00	24	M	VNFTIEEIR	S
																																		187579	1	697.3633	2089.0682	3	2089.0787	-0.0105	776	791	0	102.03	21	K	AYLPVNESFGFTGDLR	A
																																		216977	1	599.3284	2393.2846	4	2393.2841	0.0006	776	791	0	68.59	23	K	AYLPVNESFGFTGDLR	A	iTRAQ8plex (Y)
																																		35476	1	873.5051	2617.4934	3	2617.4917	0.0016	375	390	1	50.68	27	K	AGSKEDPAPLMLYVSK	M
																																		186922	1	695.3666	2083.0780	3	2083.0723	0.0057	837	848	0	33.16	21	K	EVVPGYENYYDK	L
																																		268867	1	1165.8689	4659.4463	4	4659.4370	0.0094	792	830	0	54.25	17	R	AATGGQAFPQSVFDHWAVLPGGSPLDVTTKPGQVVTEMR	K
																																		268865	1	932.8963	4659.4449	5	4659.4370	0.0079	792	830	0	80.07	18	R	AATGGQAFPQSVFDHWAVLPGGSPLDVTTKPGQVVTEMR	K
																																		242916	1	932.4951	2794.4634	3	2794.4690	-0.0056	122	145	0	113.04	21	R	VTDGALVVVDSVSGSCVQTETVLR	Q
																																		187585	1	697.3658	2089.0756	3	2089.0787	-0.0031	776	791	0	68.48	22	K	AYLPVNESFGFTGDLR	A
																																		268870	1	932.8969	4659.4479	5	4659.4370	0.0110	792	830	0	90.55	17	R	AATGGQAFPQSVFDHWAVLPGGSPLDVTTKPGQVVTEMR	K
																																		268862	1	777.5811	4659.4429	6	4659.4370	0.0059	792	830	0	47.58	17	R	AATGGQAFPQSVFDHWAVLPGGSPLDVTTKPGQVVTEMR	K
																																		104670	1	470.6003	1408.7790	3	1408.7829	-0.0039	33	42	0	18.76	23	K	STLSDSLVQR	A
																																		268929	1	936.0947	4675.4371	5	4675.4319	0.0052	792	830	0	37.26	18	R	AATGGQAFPQSVFDHWAVLPGGSPLDVTTKPGQVVTEMR	K	Oxidation (M)
																																		191298	1	531.7901	2123.1314	4	2123.1335	-0.0021	273	284	0	36.77	23	R	AFNQFCLDPIYK	I
																																		256288	1	795.9389	3179.7264	4	3179.7362	-0.0098	448	471	0	44.37	22	K	TEAIDDVPCGNIVGLVGVDQFLLK	S
																																		171487	1	649.9701	1946.8885	3	1946.8987	-0.0102	624	637	0	36.33	13	R	LMADDYGWDVTDAR	K	Oxidation (M)
																																		243879	1	704.3804	2813.4923	4	2813.4982	-0.0059	592	611	0	73.78	22	R	LYVTAEPIEEECALAIEAGK	I
																																		140205	1	562.6693	1684.9861	3	1684.9973	-0.0112	658	666	0	25.36	23	K	AVQYLNEIK	D
																																		233969	1	657.8406	2627.3335	4	2627.3328	0.0006	354	371	0	80.01	21	R	AETLYEGPHDDEAFNAIK	D
																																		268863	1	777.5811	4659.4429	6	4659.4370	0.0059	792	830	0	26.87	17	R	AATGGQAFPQSVFDHWAVLPGGSPLDVTTKPGQVVTEMR	K
																																		174225	1	493.5305	1970.0927	4	1970.1008	-0.0080	379	390	0	35.11	23	K	EDPAPLMLYVSK	M
																																		256287	1	636.9523	3179.7249	5	3179.7362	-0.0113	448	471	0	35.31	22	K	TEAIDDVPCGNIVGLVGVDQFLLK	S
																																		198873	1	733.0580	2196.1523	3	2196.1564	-0.0041	837	849	1	36.73	22	K	EVVPGYENYYDKL	-
																																		181732	1	510.5389	2038.1265	4	2038.1266	-0.0001	692	706	0	56.01	24	R	FNILDVTLHADAIHR	G
																																		191300	1	708.7179	2123.1320	3	2123.1335	-0.0015	273	284	0	27.06	23	R	AFNQFCLDPIYK	I
																																		268860	1	666.6416	4659.4404	7	4659.4370	0.0034	792	830	0	22.43	17	R	AATGGQAFPQSVFDHWAVLPGGSPLDVTTKPGQVVTEMR	K
																																		210292	1	773.1036	2316.2889	3	2316.3038	-0.0149	182	196	0	40.03	22	R	IIETVNVTIATYEDK	V
																																		171491	1	649.9728	1946.8967	3	1946.8987	-0.0020	624	637	0	67.80	14	R	LMADDYGWDVTDAR	K	Oxidation (M)
																																		242918	1	699.6237	2794.4657	4	2794.4690	-0.0032	122	145	0	59.82	21	R	VTDGALVVVDSVSGSCVQTETVLR	Q
																																		136440	1	552.9581	1655.8524	3	1655.8574	-0.0050	667	678	0	70.64	21	K	DSVVSGFQWATR	E
																																		243885	1	704.3845	2813.5087	4	2813.4982	0.0106	592	611	0	31.43	22	R	LYVTAEPIEEECALAIEAGK	I
																																		106502	1	712.9050	1423.7954	2	1423.7978	-0.0023	2	10	0	47.09	24	M	VNFTIEEIR	S
																																		136443	1	552.9591	1655.8555	3	1655.8574	-0.0019	667	678	0	32.55	22	K	DSVVSGFQWATR	E
																																		141952	1	567.3132	1698.9179	3	1698.9258	-0.0079	164	172	0	42.14	24	R	SMMEQQLPK	E
																																		57744	1	1039.9330	3116.7772	3	3116.7638	0.0134	638	657	1	58.60	19	R	KIWTFGPDTTGANLLVDQTK	A
																																		268928	1	936.0945	4675.4362	5	4675.4319	0.0043	792	830	0	34.55	18	R	AATGGQAFPQSVFDHWAVLPGGSPLDVTTKPGQVVTEMR	K	Oxidation (M)
																																		169603	1	644.6388	1930.8945	3	1930.9038	-0.0092	624	637	0	72.82	15	R	LMADDYGWDVTDAR	K
																																		268872	1	1165.8698	4659.4502	4	4659.4370	0.0132	792	830	0	23.95	18	R	AATGGQAFPQSVFDHWAVLPGGSPLDVTTKPGQVVTEMR	K
																																		136442	1	552.9581	1655.8525	3	1655.8574	-0.0050	667	678	0	51.84	21	K	DSVVSGFQWATR	E
																																		242919	1	932.4961	2794.4664	3	2794.4690	-0.0026	122	145	0	108.89	21	R	VTDGALVVVDSVSGSCVQTETVLR	Q
																																		187578	1	697.3631	2089.0674	3	2089.0787	-0.0113	776	791	0	60.54	21	K	AYLPVNESFGFTGDLR	A
																																		186923	1	695.3666	2083.0780	3	2083.0723	0.0057	837	848	0	70.06	21	K	EVVPGYENYYDK	L
																																		95923	1	446.2629	1335.7669	3	1335.7817	-0.0148	489	497	0	39.74	24	K	FSISPVVQR	S
																																		106501	1	712.9049	1423.7952	2	1423.7978	-0.0026	2	10	0	49.31	24	M	VNFTIEEIR	S
																																		268861	1	777.5810	4659.4424	6	4659.4370	0.0054	792	830	0	43.06	18	R	AATGGQAFPQSVFDHWAVLPGGSPLDVTTKPGQVVTEMR	K
																																		106506	1	475.6059	1423.7959	3	1423.7978	-0.0019	2	10	0	47.17	24	M	VNFTIEEIR	S
																																		216967	1	599.3264	2393.2765	4	2393.2841	-0.0076	776	791	0	16.35	23	K	AYLPVNESFGFTGDLR	A	iTRAQ8plex (Y)
																																		171488	1	649.9701	1946.8885	3	1946.8987	-0.0102	624	637	0	86.42	13	R	LMADDYGWDVTDAR	K	Oxidation (M)
																																		259160	1	667.9443	3334.6850	5	3334.6908	-0.0057	354	374	1	69.29	18	R	AETLYEGPHDDEAFNAIKDCK	A
																																		169604	1	644.6398	1930.8977	3	1930.9038	-0.0061	624	637	0	22.92	15	R	LMADDYGWDVTDAR	K
																																		187582	1	1045.5423	2089.0700	2	2089.0787	-0.0087	776	791	0	66.26	21	K	AYLPVNESFGFTGDLR	A
																																		95930	1	446.2649	1335.7728	3	1335.7817	-0.0090	489	497	0	47.48	24	K	FSISPVVQR	S
																																		187581	1	523.2746	2089.0692	4	2089.0787	-0.0095	776	791	0	53.29	21	K	AYLPVNESFGFTGDLR	A
																																		43393	1	932.4902	2794.4489	3	2794.4690	-0.0201	122	145	0	111.04	25	R	VTDGALVVVDSVSGSCVQTETVLR	Q
																																		268926	1	936.0941	4675.4340	5	4675.4319	0.0021	792	830	0	32.57	18	R	AATGGQAFPQSVFDHWAVLPGGSPLDVTTKPGQVVTEMR	K	Oxidation (M)
																																		159086	1	616.0065	1844.9977	3	1845.0035	-0.0058	245	254	0	51.50	23	R	LWGDNFFNPK	T
																																		252667	1	1007.2207	3018.6403	3	3018.6388	0.0014	658	678	1	70.13	21	K	AVQYLNEIKDSVVSGFQWATR	E
																																		210290	1	580.0793	2316.2882	4	2316.3038	-0.0156	182	196	0	34.64	22	R	IIETVNVTIATYEDK	V
																																		140204	1	562.6692	1684.9859	3	1684.9973	-0.0114	658	666	0	36.77	23	K	AVQYLNEIK	D
																																		60610	1	1060.9201	3179.7384	3	3179.7362	0.0023	448	471	0	71.82	21	K	TEAIDDVPCGNIVGLVGVDQFLLK	S
																																		171492	1	649.9728	1946.8967	3	1946.8987	-0.0020	624	637	0	73.91	14	R	LMADDYGWDVTDAR	K	Oxidation (M)
																																		233970	1	657.8406	2627.3335	4	2627.3328	0.0006	354	371	0	115.18	21	R	AETLYEGPHDDEAFNAIK	D
																																		252666	1	755.6632	3018.6239	4	3018.6388	-0.0149	658	678	1	66.98	21	K	AVQYLNEIKDSVVSGFQWATR	E
																																		268868	1	1165.8689	4659.4463	4	4659.4370	0.0094	792	830	0	43.00	17	R	AATGGQAFPQSVFDHWAVLPGGSPLDVTTKPGQVVTEMR	K
																																		237338	1	672.1227	2684.4619	4	2684.4635	-0.0016	639	657	0	55.79	22	K	IWTFGPDTTGANLLVDQTK	A
																																		136447	1	828.9364	1655.8583	2	1655.8574	0.0008	667	678	0	53.14	22	K	DSVVSGFQWATR	E
																																		243878	1	563.7057	2813.4921	5	2813.4982	-0.0061	592	611	0	37.21	22	R	LYVTAEPIEEECALAIEAGK	I
																																		169546	1	644.3491	1930.0255	3	1930.0621	-0.0366	550	561	0	50.29	22	K	DLEEDHAGVPLK	I
																																		268869	1	932.8967	4659.4469	5	4659.4370	0.0099	792	830	0	49.55	17	R	AATGGQAFPQSVFDHWAVLPGGSPLDVTTKPGQVVTEMR	K
																																		254972	1	780.4331	3117.7034	4	3117.7035	-0.0001	592	611	0	51.23	21	R	LYVTAEPIEEECALAIEAGK	I	iTRAQ8plex (Y)
																																		254973	1	780.4331	3117.7034	4	3117.7035	-0.0001	592	611	0	61.47	21	R	LYVTAEPIEEECALAIEAGK	I	iTRAQ8plex (Y)
																																		169606	1	644.6402	1930.8988	3	1930.9038	-0.0050	624	637	0	81.91	15	R	LMADDYGWDVTDAR	K
																																		174229	1	657.7064	1970.0973	3	1970.1008	-0.0035	379	390	0	56.41	24	K	EDPAPLMLYVSK	M
																																		187580	1	697.3636	2089.0689	3	2089.0787	-0.0098	776	791	0	62.44	21	K	AYLPVNESFGFTGDLR	A
																																		204232	1	563.7841	2251.1071	4	2251.1040	0.0031	624	637	0	27.66	19	R	LMADDYGWDVTDAR	K	Oxidation (M); iTRAQ8plex (Y)
																																		136441	1	552.9581	1655.8524	3	1655.8574	-0.0050	667	678	0	88.39	21	K	DSVVSGFQWATR	E
																																		169567	1	483.5218	1930.0579	4	1930.0621	-0.0042	550	561	0	44.79	23	K	DLEEDHAGVPLK	I
																																		174230	1	657.7064	1970.0973	3	1970.1008	-0.0035	379	390	0	52.10	24	K	EDPAPLMLYVSK	M
																																		268927	1	936.0943	4675.4350	5	4675.4319	0.0031	792	830	0	28.76	18	R	AATGGQAFPQSVFDHWAVLPGGSPLDVTTKPGQVVTEMR	K	Oxidation (M)
																																		233436	1	655.3785	2617.4851	4	2617.4917	-0.0067	375	390	1	50.24	21	K	AGSKEDPAPLMLYVSK	M
																																		106503	1	712.9050	1423.7954	2	1423.7978	-0.0023	2	10	0	40.85	24	M	VNFTIEEIR	S
																																		181740	1	510.5403	2038.1323	4	2038.1266	0.0056	692	706	0	23.00	23	R	FNILDVTLHADAIHR	G
																																		268925	1	780.2459	4675.4319	6	4675.4319	0.0000	792	830	0	21.33	18	R	AATGGQAFPQSVFDHWAVLPGGSPLDVTTKPGQVVTEMR	K	Oxidation (M)
																																		237332	1	672.1206	2684.4533	4	2684.4635	-0.0102	639	657	0	41.61	22	K	IWTFGPDTTGANLLVDQTK	A
																																		225519	1	626.0970	2500.3589	4	2500.3617	-0.0028	837	849	1	27.79	22	K	EVVPGYENYYDKL	-	iTRAQ8plex (Y)
																																		106493	1	475.6045	1423.7916	3	1423.7978	-0.0061	2	10	0	37.61	23	M	VNFTIEEIR	S
																																		191294	1	531.7882	2123.1237	4	2123.1335	-0.0098	273	284	0	40.40	22	R	AFNQFCLDPIYK	I
																																		121964	1	774.8720	1547.7295	2	1547.7345	-0.0050	173	181	0	35.35	15	K	EDLYQNFCR	I
																																		104671	1	470.6003	1408.7790	3	1408.7829	-0.0038	33	42	0	46.08	23	K	STLSDSLVQR	A
																																		181733	1	510.5389	2038.1265	4	2038.1266	-0.0001	692	706	0	66.56	24	R	FNILDVTLHADAIHR	G
																																		174226	1	493.5305	1970.0927	4	1970.1008	-0.0080	379	390	0	54.48	23	K	EDPAPLMLYVSK	M
																																		243877	1	704.3798	2813.4901	4	2813.4982	-0.0081	592	611	0	54.83	22	R	LYVTAEPIEEECALAIEAGK	I
																																		233967	1	526.4735	2627.3312	5	2627.3328	-0.0017	354	371	0	47.16	21	R	AETLYEGPHDDEAFNAIK	D
																																		202657	1	559.7825	2235.1008	4	2235.1091	-0.0083	624	637	0	31.17	19	R	LMADDYGWDVTDAR	K	iTRAQ8plex (Y)
																																		268871	1	932.8969	4659.4481	5	4659.4370	0.0112	792	830	0	83.98	17	R	AATGGQAFPQSVFDHWAVLPGGSPLDVTTKPGQVVTEMR	K
																																		233966	1	657.8395	2627.3287	4	2627.3328	-0.0041	354	371	0	64.43	20	R	AETLYEGPHDDEAFNAIK	D
																																		198874	1	733.0580	2196.1523	3	2196.1564	-0.0041	837	849	1	63.02	22	K	EVVPGYENYYDKL	-
																																		121966	1	774.8720	1547.7295	2	1547.7345	-0.0050	173	181	0	33.33	15	K	EDLYQNFCR	I
																																		210293	1	773.1036	2316.2889	3	2316.3038	-0.0149	182	196	0	23.91	22	R	IIETVNVTIATYEDK	V
																																		242905	1	932.4827	2794.4264	3	2794.4690	-0.0426	122	145	0	85.63	20	R	VTDGALVVVDSVSGSCVQTETVLR	Q
																																		210295	1	773.1043	2316.2910	3	2316.3038	-0.0127	182	196	0	39.29	22	R	IIETVNVTIATYEDK	V
																																		121968	1	516.9175	1547.7306	3	1547.7345	-0.0039	173	181	0	32.44	15	K	EDLYQNFCR	I
																																		243874	1	938.8368	2813.4886	3	2813.4982	-0.0096	592	611	0	75.93	22	R	LYVTAEPIEEECALAIEAGK	I
																																		174224	1	493.5305	1970.0927	4	1970.1008	-0.0080	379	390	0	42.66	23	K	EDPAPLMLYVSK	M
																																		121965	1	774.8720	1547.7295	2	1547.7345	-0.0050	173	181	0	40.68	15	K	EDLYQNFCR	I
																																		169561	1	483.5196	1930.0494	4	1930.0621	-0.0127	550	561	0	44.61	23	K	DLEEDHAGVPLK	I
																																		268866	1	1165.8689	4659.4463	4	4659.4370	0.0094	792	830	0	49.70	17	R	AATGGQAFPQSVFDHWAVLPGGSPLDVTTKPGQVVTEMR	K
																																		254944	1	780.1971	3116.7593	4	3116.7638	-0.0045	638	657	1	45.21	20	R	KIWTFGPDTTGANLLVDQTK	A
																																		121967	1	516.9175	1547.7306	3	1547.7345	-0.0039	173	181	0	53.02	15	K	EDLYQNFCR	I
																																		256286	1	795.9381	3179.7233	4	3179.7362	-0.0129	448	471	0	60.18	21	K	TEAIDDVPCGNIVGLVGVDQFLLK	S
9	9	AFL2G_12349	[mRNA] locus=Contig_2.15:1275442:1277693:-	4129	82682	58.3	MSDEVYEGAIGIDLGTTYSCVANYEGTNVEIIANEQGSYTTPSFVSFTEKERLIGEAAKNQAAMNPKNTIFDIKRLIGRRYDDPIVKKDVESWPFKVVDQGGSPAVEVEYLGETKTFTPQEISSMVLMKMKEVAETKLGKKVEKAVITVPAYFNDNQRQATKDAGAISGLNVLRIINEPTAAAIAYGLGSGKSDKERNVLIYDLGGGTFDVSLLNIQGGVFTVKATAGDTHLGGQDFDTNLLEHFKKEFQRKTGKDLSGDARALRRLRTACERAKRTLSNATQTTVEIDSLFDGEDFNSSITRARFEDLNAKSFSGTLEPVQQVLKDSGIEKSKVDEIVLVGGSTRIPRIQKLLSDFFDGKKLEKSINPDEAVAYGAAVQAGILSGKATSAETQDLLLL…	0	135	135	24	24	1.354	126	*	1.238	126		1.081	123		0.836	122		1.101	125		1.239	126		1.156	125		114503	1	497.2909	1488.8509	3	1488.8567	-0.0057	163	174	0	64.21	24	K	DAGAISGLNVLR	I
																																		239998	1	912.1361	2733.3864	3	2733.3917	-0.0053	432	452	0	79.40	21	R	TFTTVVDNQTTVQFPVYQGER	T
																																		135526	1	550.6459	1648.9158	3	1648.9286	-0.0128	353	361	0	50.55	24	K	LLSDFFDGK	K
																																		252077	1	599.9143	2994.5350	5	2994.5297	0.0053	225	246	0	93.80	21	K	ATAGDTHLGGQDFDTNLLEHFK	K
																																		187336	1	696.7108	2087.1106	3	2087.1104	0.0003	554	566	0	66.07	23	R	VEEIISDPTMSMK	L
																																		252082	1	749.6470	2994.5588	4	2994.5297	0.0291	225	246	0	23.14	21	K	ATAGDTHLGGQDFDTNLLEHFK	K
																																		131088	1	808.4489	1614.8832	2	1614.8867	-0.0035	89	96	0	35.02	24	K	DVESWPFK	V
																																		258064	1	1089.2126	3264.6159	3	3264.5941	0.0219	277	303	0	39.35	19	R	TLSNATQTTVEIDSLFDGEDFNSSITR	A
																																		193063	1	1071.1175	2140.2204	2	2140.2353	-0.0149	313	326	0	39.16	23	K	SFSGTLEPVQQVLK	D
																																		231464	1	647.1022	2584.3796	4	2584.3846	-0.0050	97	115	0	64.61	22	K	VVDQGGSPAVEVEYLGETK	T
																																		254848	1	779.1572	3112.5997	4	3112.5947	0.0050	575	597	0	25.20	20	K	IESALSDAMAQLEIEDSTPEDLK	K
																																		187325	1	696.7081	2087.1024	3	2087.1104	-0.0080	554	566	0	74.13	23	R	VEEIISDPTMSMK	L
																																		114515	1	497.2963	1488.8672	3	1488.8567	0.0105	163	174	0	54.72	23	K	DAGAISGLNVLR	I
																																		232888	1	870.4345	2608.2817	3	2608.2932	-0.0115	453	473	0	68.04	19	R	TNCADNTSLGEFTLAPIPPMR	A
																																		258062	1	1089.2036	3264.5889	3	3264.5941	-0.0052	277	303	0	91.87	17	R	TLSNATQTTVEIDSLFDGEDFNSSITR	A
																																		202721	1	559.8096	2235.2093	4	2235.2104	-0.0012	116	129	0	18.38	23	K	TFTPQEISSMVLMK	M	Oxidation (M)
																																		190827	1	707.3720	2119.0942	3	2119.1002	-0.0060	554	566	0	28.58	22	R	VEEIISDPTMSMK	L	2 Oxidation (M)
																																		254846	1	623.5246	3112.5866	5	3112.5947	-0.0081	575	597	0	36.61	20	K	IESALSDAMAQLEIEDSTPEDLK	K
																																		213493	1	589.3397	2353.3297	4	2353.3466	-0.0170	175	192	0	33.66	23	R	IINEPTAAAIAYGLGSGK	S
																																		264008	1	919.4925	3673.9409	4	3673.9376	0.0033	573	597	1	53.14	20	K	EKIESALSDAMAQLEIEDSTPEDLK	K
																																		135528	1	550.6459	1648.9159	3	1648.9286	-0.0127	353	361	0	41.81	24	K	LLSDFFDGK	K
																																		8110	1	550.6476	1648.9211	3	1648.9286	-0.0075	353	361	0	24.45	24	K	LLSDFFDGK	K
																																		193065	1	714.4173	2140.2300	3	2140.2353	-0.0054	313	326	0	61.30	23	K	SFSGTLEPVQQVLK	D
																																		201068	1	555.8226	2219.2614	4	2219.2155	0.0459	116	129	0	31.01	23	K	TFTPQEISSMVLMK	M
																																		110723	1	729.9383	1457.8619	2	1457.8703	-0.0084	68	74	0	33.53	24	K	NTIFDIK	R
																																		122066	1	516.9658	1547.8755	3	1547.8826	-0.0071	335	346	0	37.98	24	K	VDEIVLVGGSTR	I
																																		114506	1	497.2912	1488.8518	3	1488.8567	-0.0048	163	174	0	92.08	24	K	DAGAISGLNVLR	I
																																		131077	1	539.2993	1614.8760	3	1614.8867	-0.0107	89	96	0	24.17	24	K	DVESWPFK	V
																																		167201	1	638.0108	1911.0105	3	1911.0157	-0.0052	145	158	0	33.74	23	K	AVITVPAYFNDNQR	Q
																																		21737	1	758.4165	2272.2276	3	2272.2082	0.0195	515	529	0	51.07	26	K	LSTTEIEQMIDDAAK	F
																																		253140	1	760.4082	3037.6037	4	3037.5971	0.0066	432	452	0	34.64	21	R	TFTTVVDNQTTVQFPVYQGER	T	iTRAQ8plex (Y)
																																		240265	1	913.8436	2738.5090	3	2738.5064	0.0026	366	387	0	113.86	22	K	SINPDEAVAYGAAVQAGILSGK	A
																																		206335	1	569.0571	2272.1994	4	2272.2082	-0.0087	515	529	0	28.52	22	K	LSTTEIEQMIDDAAK	F
																																		231469	1	862.4692	2584.3857	3	2584.3846	0.0011	97	115	0	76.25	22	K	VVDQGGSPAVEVEYLGETK	T
																																		110718	1	486.9604	1457.8593	3	1457.8703	-0.0110	68	74	0	26.42	24	K	NTIFDIK	R
																																		240262	1	685.6309	2738.4945	4	2738.5064	-0.0119	366	387	0	99.50	22	K	SINPDEAVAYGAAVQAGILSGK	A
																																		206336	1	569.0571	2272.1995	4	2272.2082	-0.0087	515	529	0	41.83	22	K	LSTTEIEQMIDDAAK	F
																																		190829	1	530.7814	2119.0964	4	2119.1002	-0.0038	554	566	0	34.54	22	R	VEEIISDPTMSMK	L	2 Oxidation (M)
																																		4836	1	486.9621	1457.8645	3	1457.8703	-0.0058	68	74	0	17.36	24	K	NTIFDIK	R
																																		247502	1	723.1526	2888.5813	4	2888.5899	-0.0087	97	115	0	52.07	22	K	VVDQGGSPAVEVEYLGETK	T	iTRAQ8plex (Y)
																																		233789	1	875.7704	2624.2893	3	2624.2881	0.0012	453	473	0	62.64	19	R	TNCADNTSLGEFTLAPIPPMR	A	Oxidation (M)
																																		231467	1	647.1023	2584.3801	4	2584.3846	-0.0045	97	115	0	73.49	22	K	VVDQGGSPAVEVEYLGETK	T
																																		213504	1	785.4548	2353.3425	3	2353.3466	-0.0041	175	192	0	80.91	23	R	IINEPTAAAIAYGLGSGK	S
																																		232885	1	870.4344	2608.2813	3	2608.2932	-0.0119	453	473	0	53.30	19	R	TNCADNTSLGEFTLAPIPPMR	A
																																		206342	1	758.4091	2272.2056	3	2272.2082	-0.0025	515	529	0	56.28	22	K	LSTTEIEQMIDDAAK	F
																																		189067	1	702.0424	2103.1055	3	2103.1053	0.0002	554	566	0	63.30	22	R	VEEIISDPTMSMK	L	Oxidation (M)
																																		213499	1	589.3417	2353.3378	4	2353.3466	-0.0088	175	192	0	48.62	23	R	IINEPTAAAIAYGLGSGK	S
																																		167202	1	478.7601	1911.0114	4	1911.0157	-0.0043	145	158	0	36.95	23	K	AVITVPAYFNDNQR	Q
																																		234838	1	661.3591	2641.4074	4	2641.4247	-0.0172	474	492	0	37.92	22	R	AGEAALECVFEVDVNGILK	V
																																		262511	1	887.2312	3544.8957	4	3544.8950	0.0007	575	598	1	65.89	21	K	IESALSDAMAQLEIEDSTPEDLKK	K
																																		254849	1	1038.5457	3112.6152	3	3112.5947	0.0205	575	597	0	35.49	21	K	IESALSDAMAQLEIEDSTPEDLK	K
																																		135537	1	550.6485	1648.9237	3	1648.9286	-0.0049	353	361	0	26.91	24	K	LLSDFFDGK	K
																																		201049	1	740.7423	2219.2051	3	2219.2155	-0.0104	116	129	0	39.91	23	K	TFTPQEISSMVLMK	M
																																		207771	1	763.7413	2288.2020	3	2288.2031	-0.0011	515	529	0	55.99	22	K	LSTTEIEQMIDDAAK	F	Oxidation (M)
																																		193060	1	536.0610	2140.2150	4	2140.2353	-0.0204	313	326	0	43.13	23	K	SFSGTLEPVQQVLK	D
																																		135539	1	550.6486	1648.9239	3	1648.9286	-0.0047	353	361	0	30.49	24	K	LLSDFFDGK	K
																																		262508	1	887.2287	3544.8858	4	3544.8950	-0.0092	575	598	1	73.31	21	K	IESALSDAMAQLEIEDSTPEDLKK	K
																																		167200	1	638.0106	1911.0099	3	1911.0157	-0.0058	145	158	0	53.05	23	K	AVITVPAYFNDNQR	Q
																																		187319	1	522.7826	2087.1011	4	2087.1104	-0.0092	554	566	0	38.88	23	R	VEEIISDPTMSMK	L
																																		36248	1	881.4955	2641.4646	3	2641.4247	0.0400	474	492	0	49.74	28	R	AGEAALECVFEVDVNGILK	V
																																		213497	1	785.4520	2353.3341	3	2353.3466	-0.0126	175	192	0	87.04	23	R	IINEPTAAAIAYGLGSGK	S
																																		235845	1	665.3934	2657.5446	4	2657.5520	-0.0074	175	192	0	40.57	20	R	IINEPTAAAIAYGLGSGK	S	iTRAQ8plex (Y)
																																		239999	1	912.1361	2733.3864	3	2733.3917	-0.0053	432	452	0	86.81	21	R	TFTTVVDNQTTVQFPVYQGER	T
																																		110716	1	486.9598	1457.8575	3	1457.8703	-0.0128	68	74	0	34.52	24	K	NTIFDIK	R
																																		264007	1	735.7950	3673.9387	5	3673.9376	0.0011	573	597	1	51.70	20	K	EKIESALSDAMAQLEIEDSTPEDLK	K
																																		213489	1	589.3352	2353.3116	4	2353.3466	-0.0351	175	192	0	23.76	23	R	IINEPTAAAIAYGLGSGK	S
																																		201051	1	740.7423	2219.2051	3	2219.2155	-0.0104	116	129	0	50.47	23	K	TFTPQEISSMVLMK	M
																																		213496	1	785.4520	2353.3341	3	2353.3466	-0.0126	175	192	0	67.51	23	R	IINEPTAAAIAYGLGSGK	S
																																		114507	1	745.4336	1488.8527	2	1488.8567	-0.0040	163	174	0	45.85	24	K	DAGAISGLNVLR	I
																																		189060	1	702.0399	2103.0978	3	2103.1053	-0.0075	554	566	0	40.23	22	R	VEEIISDPTMSMK	L	Oxidation (M)
																																		135540	1	550.6487	1648.9244	3	1648.9286	-0.0042	353	361	0	32.95	24	K	LLSDFFDGK	K
																																		193066	1	714.4173	2140.2300	3	2140.2353	-0.0054	313	326	0	60.50	23	K	SFSGTLEPVQQVLK	D
																																		104783	1	470.9246	1409.7521	3	1409.7457	0.0064	545	553	0	46.48	23	R	QQLESYISR	V	Gln->pyro-Glu (N-term Q); iTRAQ8plex (Y)
																																		122068	1	774.9458	1547.8771	2	1547.8826	-0.0054	335	346	0	31.33	24	K	VDEIVLVGGSTR	I
																																		265549	1	960.7790	3839.0868	4	3839.1061	-0.0193	388	421	0	98.39	19	K	ATSAETQDLLLLDVVPLSLGVAMEGNIFAPVVPR	G
																																		254845	1	779.1537	3112.5856	4	3112.5947	-0.0090	575	597	0	68.27	20	K	IESALSDAMAQLEIEDSTPEDLK	K
																																		35108	1	870.4441	2608.3105	3	2608.2932	0.0173	453	473	0	70.50	25	R	TNCADNTSLGEFTLAPIPPMR	A
																																		189052	1	702.0363	2103.0871	3	2103.1053	-0.0182	554	566	0	32.60	22	R	VEEIISDPTMSMK	L	Oxidation (M)
																																		187326	1	1044.5587	2087.1028	2	2087.1104	-0.0076	554	566	0	41.84	23	R	VEEIISDPTMSMK	L
																																		135527	1	550.6459	1648.9158	3	1648.9286	-0.0128	353	361	0	47.27	24	K	LLSDFFDGK	K
																																		189065	1	702.0424	2103.1054	3	2103.1053	0.0001	554	566	0	60.41	22	R	VEEIISDPTMSMK	L	Oxidation (M)
																																		254847	1	779.1561	3112.5951	4	3112.5947	0.0004	575	597	0	58.16	20	K	IESALSDAMAQLEIEDSTPEDLK	K
																																		231466	1	647.1023	2584.3801	4	2584.3846	-0.0045	97	115	0	65.80	22	K	VVDQGGSPAVEVEYLGETK	T
																																		231468	1	647.1027	2584.3816	4	2584.3846	-0.0030	97	115	0	68.58	22	K	VVDQGGSPAVEVEYLGETK	T
																																		232889	1	653.0785	2608.2851	4	2608.2932	-0.0081	453	473	0	41.98	20	R	TNCADNTSLGEFTLAPIPPMR	A
																																		201063	1	740.7594	2219.2565	3	2219.2155	0.0409	116	129	0	41.45	23	K	TFTPQEISSMVLMK	M
																																		193064	1	536.0640	2140.2268	4	2140.2353	-0.0085	313	326	0	42.21	23	K	SFSGTLEPVQQVLK	D
																																		255230	1	783.1665	3128.6369	4	3128.5896	0.0473	575	597	0	59.66	21	K	IESALSDAMAQLEIEDSTPEDLK	K	Oxidation (M)
																																		135525	1	550.6459	1648.9158	3	1648.9286	-0.0128	353	361	0	52.57	24	K	LLSDFFDGK	K
																																		189050	1	702.0363	2103.0871	3	2103.1053	-0.0182	554	566	0	52.81	22	R	VEEIISDPTMSMK	L	Oxidation (M)
																																		232886	1	870.4344	2608.2815	3	2608.2932	-0.0117	453	473	0	94.50	19	R	TNCADNTSLGEFTLAPIPPMR	A
																																		240264	1	685.6331	2738.5032	4	2738.5064	-0.0032	366	387	0	65.62	22	K	SINPDEAVAYGAAVQAGILSGK	A
																																		202723	1	746.0779	2235.2120	3	2235.2104	0.0015	116	129	0	43.15	23	K	TFTPQEISSMVLMK	M	Oxidation (M)
																																		189059	1	702.0399	2103.0978	3	2103.1053	-0.0075	554	566	0	37.63	22	R	VEEIISDPTMSMK	L	Oxidation (M)
																																		239997	1	912.1354	2733.3845	3	2733.3917	-0.0072	432	452	0	81.17	21	R	TFTTVVDNQTTVQFPVYQGER	T
																																		207772	1	763.7414	2288.2025	3	2288.2031	-0.0006	515	529	0	49.04	22	K	LSTTEIEQMIDDAAK	F	Oxidation (M)
																																		189066	1	702.0424	2103.1055	3	2103.1053	0.0002	554	566	0	24.75	22	R	VEEIISDPTMSMK	L	Oxidation (M)
																																		231458	1	862.4642	2584.3709	3	2584.3846	-0.0137	97	115	0	94.26	22	K	VVDQGGSPAVEVEYLGETK	T
																																		232887	1	870.4344	2608.2815	3	2608.2932	-0.0117	453	473	0	75.68	19	R	TNCADNTSLGEFTLAPIPPMR	A
																																		19553	1	740.7435	2219.2088	3	2219.2155	-0.0067	116	129	0	37.68	23	K	TFTPQEISSMVLMK	M
																																		262507	1	887.2287	3544.8858	4	3544.8950	-0.0092	575	598	1	65.71	21	K	IESALSDAMAQLEIEDSTPEDLKK	K
																																		187320	1	696.7077	2087.1012	3	2087.1104	-0.0092	554	566	0	54.20	23	R	VEEIISDPTMSMK	L
																																		202714	1	746.0756	2235.2049	3	2235.2104	-0.0055	116	129	0	18.09	23	K	TFTPQEISSMVLMK	M	Oxidation (M)
																																		252076	1	500.0962	2994.5334	6	2994.5297	0.0037	225	246	0	25.19	21	K	ATAGDTHLGGQDFDTNLLEHFK	K
																																		252079	1	749.6416	2994.5373	4	2994.5297	0.0076	225	246	0	75.17	21	K	ATAGDTHLGGQDFDTNLLEHFK	K
																																		189064	1	702.0424	2103.1054	3	2103.1053	0.0001	554	566	0	52.29	22	R	VEEIISDPTMSMK	L	Oxidation (M)
																																		240261	1	685.6309	2738.4945	4	2738.5064	-0.0119	366	387	0	98.56	22	K	SINPDEAVAYGAAVQAGILSGK	A
																																		167185	1	638.0007	1910.9803	3	1911.0157	-0.0354	145	158	0	22.04	22	K	AVITVPAYFNDNQR	Q
																																		114489	1	497.2795	1488.8166	3	1488.8567	-0.0401	163	174	0	28.31	24	K	DAGAISGLNVLR	I
																																		189058	1	526.7816	2103.0972	4	2103.1053	-0.0081	554	566	0	38.79	22	R	VEEIISDPTMSMK	L	Oxidation (M)
																																		122065	1	516.9658	1547.8755	3	1547.8826	-0.0071	335	346	0	37.32	24	K	VDEIVLVGGSTR	I
																																		258065	1	1089.2126	3264.6159	3	3264.5941	0.0219	277	303	0	89.78	19	R	TLSNATQTTVEIDSLFDGEDFNSSITR	A
																																		201050	1	740.7423	2219.2051	3	2219.2155	-0.0104	116	129	0	42.27	23	K	TFTPQEISSMVLMK	M
																																		193056	1	536.0581	2140.2033	4	2140.2353	-0.0321	313	326	0	39.81	24	K	SFSGTLEPVQQVLK	D
																																		131075	1	404.7260	1614.8750	4	1614.8867	-0.0117	89	96	0	26.88	24	K	DVESWPFK	V
																																		239996	1	684.3531	2733.3832	4	2733.3917	-0.0085	432	452	0	61.09	21	R	TFTTVVDNQTTVQFPVYQGER	T
																																		258063	1	1089.2036	3264.5889	3	3264.5941	-0.0052	277	303	0	96.54	17	R	TLSNATQTTVEIDSLFDGEDFNSSITR	A
																																		187324	1	696.7081	2087.1024	3	2087.1104	-0.0080	554	566	0	58.36	23	R	VEEIISDPTMSMK	L
																																		114498	1	745.4247	1488.8348	2	1488.8567	-0.0218	163	174	0	18.67	24	K	DAGAISGLNVLR	I
																																		262506	1	709.9843	3544.8850	5	3544.8950	-0.0100	575	598	1	61.69	21	K	IESALSDAMAQLEIEDSTPEDLKK	K
																																		234840	1	661.3594	2641.4085	4	2641.4247	-0.0161	474	492	0	31.22	22	R	AGEAALECVFEVDVNGILK	V
																																		114505	1	497.2912	1488.8518	3	1488.8567	-0.0048	163	174	0	77.84	24	K	DAGAISGLNVLR	I
																																		202724	1	746.0779	2235.2120	3	2235.2104	0.0015	116	129	0	35.15	23	K	TFTPQEISSMVLMK	M	Oxidation (M)
																																		262509	1	709.9853	3544.8902	5	3544.8950	-0.0048	575	598	1	55.82	21	K	IESALSDAMAQLEIEDSTPEDLKK	K
																																		201048	1	555.8083	2219.2042	4	2219.2155	-0.0113	116	129	0	30.08	23	K	TFTPQEISSMVLMK	M
																																		135534	1	550.6478	1648.9215	3	1648.9286	-0.0071	353	361	0	48.84	24	K	LLSDFFDGK	K
																																		33978	1	862.4690	2584.3851	3	2584.3846	0.0005	97	115	0	70.25	26	K	VVDQGGSPAVEVEYLGETK	T
																																		110715	1	486.9598	1457.8575	3	1457.8703	-0.0128	68	74	0	25.65	24	K	NTIFDIK	R
																																		234834	1	881.4740	2641.4003	3	2641.4247	-0.0244	474	492	0	30.47	21	R	AGEAALECVFEVDVNGILK	V
																																		190830	1	707.3732	2119.0979	3	2119.1002	-0.0023	554	566	0	31.50	22	R	VEEIISDPTMSMK	L	2 Oxidation (M)
																																		206343	1	758.4092	2272.2058	3	2272.2082	-0.0024	515	529	0	35.18	22	K	LSTTEIEQMIDDAAK	F
																																		262505	1	709.9843	3544.8850	5	3544.8950	-0.0100	575	598	1	79.97	21	K	IESALSDAMAQLEIEDSTPEDLKK	K
																																		187335	1	696.7108	2087.1106	3	2087.1104	0.0003	554	566	0	23.87	23	R	VEEIISDPTMSMK	L
																																		185238	1	690.0782	2067.2127	3	2067.2149	-0.0023	333	346	1	33.14	21	K	SKVDEIVLVGGSTR	I
																																		262512	1	1182.6419	3544.9040	3	3544.8950	0.0090	575	598	1	34.67	21	K	IESALSDAMAQLEIEDSTPEDLKK	K
10	10	AFL2G_05388	[mRNA] locus=Contig_2.5:1713562:1715775:+	4002	87634	41.4	MLPSRLTRALPRTAFTRAAGLRVPSTSFRRWNSTEGGEEKVKGQVIGIDLGTTNSAVAVMEGKTPRIIENAEGARTTPSVVGFAQDGERLVGIAAKRQAVVNPENTLFATKRLIGRKFTDAEVQRDIKEVPYKIVQHDNGDAWVEARGQKYSPSQIGGFILNKMKETAENYLSKPVKNAVVTVPAYFNDSQRQATKDAGQIAGLNVLRVVNEPTAAALAYGLEKEADRVVAVYDLGGGTFDISVLEIQKGVFEVKSTNGDTHLGGEDFDINLVRHIVQEFKKESGLDLSGDRMAIQRIREAAEKAKIELSSSLQTEINLPFITADASGAKHINLKMTRSNLESLVDPLISRTVEPVRKALKDANLQASEIQDVILVGGMTRMPKVTESVKSIFGREPAK…	0	117	117	22	22	1.202	115		0.952	114		1.066	112		1.078	113		1.031	115		1.135	115		1.119	115		220176	1	812.0988	2433.2745	3	2433.2840	-0.0095	362	381	0	93.51	22	K	DANLQASEIQDVILVGGMTR	M
																																		204502	1	752.0985	2253.2737	3	2253.2830	-0.0092	209	224	0	53.45	23	R	VVNEPTAAALAYGLEK	E
																																		236378	1	667.8745	2667.4691	4	2667.4727	-0.0036	43	63	0	90.70	22	K	GQVIGIDLGTTNSAVAVMEGK	T
																																		236377	1	667.8742	2667.4679	4	2667.4727	-0.0048	43	63	0	54.64	22	K	GQVIGIDLGTTNSAVAVMEGK	T
																																		222865	1	823.4439	2467.3098	3	2467.3056	0.0043	459	475	0	69.00	22	K	SQTFSTAADYQTAVEIK	V
																																		259105	1	556.2803	3331.6383	6	3331.6550	-0.0167	532	557	0	23.75	18	K	DQSITIASGSGLSDNEIQSMVEDAEK	Y
																																		199477	1	735.0711	2202.1915	3	2202.1993	-0.0078	631	644	0	62.60	23	K	TDELQNASLTLFDK	M
																																		175768	1	993.0209	1984.0273	2	1984.0321	-0.0048	178	192	0	78.02	22	K	NAVVTVPAYFNDSQR	Q
																																		147713	1	582.9981	1745.9725	3	1745.9830	-0.0105	339	351	0	83.57	24	R	SNLESLVDPLISR	T
																																		170229	1	646.0537	1935.1392	3	1935.1361	0.0031	489	503	0	77.74	22	K	LLGNFQLVGIPPAHR	G
																																		119734	1	765.9475	1529.8805	2	1529.8832	-0.0028	197	208	0	76.25	24	K	DAGQIAGLNVLR	V
																																		236380	1	890.1648	2667.4724	3	2667.4727	-0.0003	43	63	0	38.35	22	K	GQVIGIDLGTTNSAVAVMEGK	T
																																		175774	1	497.0146	1984.0294	4	1984.0321	-0.0027	178	192	0	58.27	22	K	NAVVTVPAYFNDSQR	Q
																																		170236	1	646.0543	1935.1412	3	1935.1361	0.0051	489	503	0	53.08	22	K	LLGNFQLVGIPPAHR	G
																																		220181	1	812.1001	2433.2786	3	2433.2840	-0.0054	362	381	0	92.36	21	K	DANLQASEIQDVILVGGMTR	M
																																		204495	1	564.3247	2253.2696	4	2253.2830	-0.0134	209	224	0	62.94	23	R	VVNEPTAAALAYGLEK	E
																																		170232	1	646.0538	1935.1396	3	1935.1361	0.0035	489	503	0	58.33	22	K	LLGNFQLVGIPPAHR	G
																																		147717	1	873.9947	1745.9748	2	1745.9830	-0.0082	339	351	0	49.44	24	R	SNLESLVDPLISR	T
																																		254856	1	779.1844	3112.7087	4	3112.7117	-0.0030	307	330	0	69.33	21	K	IELSSSLQTEINLPFITADASGAK	H
																																		220853	1	814.7827	2441.3262	3	2441.3263	-0.0002	629	644	1	70.28	22	K	QKTDELQNASLTLFDK	M	Gln->pyro-Glu (N-term Q)
																																		254855	1	623.5488	3112.7074	5	3112.7117	-0.0043	307	330	0	50.19	21	K	IELSSSLQTEINLPFITADASGAK	H
																																		180953	1	678.0586	2031.1539	3	2031.1614	-0.0075	151	163	0	37.13	23	K	YSPSQIGGFILNK	M
																																		236370	1	667.8712	2667.4557	4	2667.4727	-0.0170	43	63	0	84.65	22	K	GQVIGIDLGTTNSAVAVMEGK	T
																																		244789	1	708.6554	2830.5923	4	2830.5942	-0.0019	229	249	0	59.22	21	R	VVAVYDLGGGTFDISVLEIQK	G
																																		222858	1	617.8337	2467.3057	4	2467.3056	0.0001	459	475	0	46.50	22	K	SQTFSTAADYQTAVEIK	V
																																		150054	1	884.4596	1766.9045	2	1766.9106	-0.0061	76	89	0	38.97	21	R	TTPSVVGFAQDGER	L
																																		170227	1	646.0534	1935.1383	3	1935.1361	0.0022	489	503	0	68.31	22	K	LLGNFQLVGIPPAHR	G
																																		220182	1	812.1001	2433.2786	3	2433.2840	-0.0054	362	381	0	40.46	21	K	DANLQASEIQDVILVGGMTR	M
																																		254857	1	779.1844	3112.7087	4	3112.7117	-0.0030	307	330	0	64.96	21	K	IELSSSLQTEINLPFITADASGAK	H
																																		150055	1	589.9760	1766.9063	3	1766.9106	-0.0043	76	89	0	70.86	21	R	TTPSVVGFAQDGER	L
																																		222846	1	823.4388	2467.2946	3	2467.3056	-0.0110	459	475	0	59.38	22	K	SQTFSTAADYQTAVEIK	V
																																		192931	1	535.8090	2139.2070	4	2139.2149	-0.0079	98	111	0	34.24	23	R	QAVVNPENTLFATK	R
																																		87662	1	635.3369	1268.6592	2	1268.6668	-0.0075	118	125	0	25.78	22	K	FTDAEVQR	D
																																		170230	1	646.0538	1935.1395	3	1935.1361	0.0034	489	503	0	51.44	22	K	LLGNFQLVGIPPAHR	G
																																		170233	1	646.0543	1935.1410	3	1935.1361	0.0049	489	503	0	89.05	22	K	LLGNFQLVGIPPAHR	G
																																		150050	1	589.9742	1766.9008	3	1766.9106	-0.0098	76	89	0	87.66	21	R	TTPSVVGFAQDGER	L
																																		222866	1	823.4440	2467.3103	3	2467.3056	0.0047	459	475	0	55.51	22	K	SQTFSTAADYQTAVEIK	V
																																		175773	1	662.3499	1984.0279	3	1984.0321	-0.0042	178	192	0	66.31	22	K	NAVVTVPAYFNDSQR	Q
																																		175772	1	662.3499	1984.0279	3	1984.0321	-0.0042	178	192	0	61.69	22	K	NAVVTVPAYFNDSQR	Q
																																		192930	1	535.8085	2139.2050	4	2139.2149	-0.0099	98	111	0	27.33	23	R	QAVVNPENTLFATK	R
																																		150056	1	589.9761	1766.9064	3	1766.9106	-0.0042	76	89	0	72.57	21	R	TTPSVVGFAQDGER	L
																																		204501	1	752.0985	2253.2737	3	2253.2830	-0.0092	209	224	0	49.29	23	R	VVNEPTAAALAYGLEK	E
																																		180951	1	678.0584	2031.1535	3	2031.1614	-0.0079	151	163	0	29.76	23	K	YSPSQIGGFILNK	M
																																		180948	1	678.0535	2031.1387	3	2031.1614	-0.0227	151	163	0	32.25	23	K	YSPSQIGGFILNK	M
																																		119729	1	510.9655	1529.8746	3	1529.8832	-0.0087	197	208	0	49.10	24	K	DAGQIAGLNVLR	V
																																		29378	1	823.4436	2467.3089	3	2467.3056	0.0033	459	475	0	63.12	28	K	SQTFSTAADYQTAVEIK	V
																																		204506	1	564.3265	2253.2768	4	2253.2830	-0.0062	209	224	0	32.90	23	R	VVNEPTAAALAYGLEK	E
																																		259106	1	833.9182	3331.6438	4	3331.6550	-0.0113	532	557	0	43.84	19	K	DQSITIASGSGLSDNEIQSMVEDAEK	Y
																																		180959	1	678.0600	2031.1582	3	2031.1614	-0.0033	151	163	0	61.83	23	K	YSPSQIGGFILNK	M
																																		222874	1	617.8372	2467.3197	4	2467.3056	0.0141	459	475	0	37.73	23	K	SQTFSTAADYQTAVEIK	V
																																		147712	1	582.9981	1745.9725	3	1745.9830	-0.0105	339	351	0	69.09	24	R	SNLESLVDPLISR	T
																																		244787	1	708.6531	2830.5833	4	2830.5942	-0.0109	229	249	0	74.95	21	R	VVAVYDLGGGTFDISVLEIQK	G
																																		236376	1	667.8735	2667.4648	4	2667.4727	-0.0079	43	63	0	55.14	22	K	GQVIGIDLGTTNSAVAVMEGK	T
																																		170225	1	484.7906	1935.1332	4	1935.1361	-0.0029	489	503	0	43.69	23	K	LLGNFQLVGIPPAHR	G
																																		147716	1	873.9940	1745.9734	2	1745.9830	-0.0096	339	351	0	76.25	24	R	SNLESLVDPLISR	T
																																		87660	1	423.8929	1268.6568	3	1268.6668	-0.0100	118	125	0	22.89	22	K	FTDAEVQR	D
																																		256645	1	640.7749	3198.8380	5	3198.8414	-0.0035	41	63	1	22.03	18	K	VKGQVIGIDLGTTNSAVAVMEGK	T
																																		175765	1	497.0130	1984.0228	4	1984.0321	-0.0093	178	192	0	43.36	21	K	NAVVTVPAYFNDSQR	Q
																																		170235	1	646.0543	1935.1411	3	1935.1361	0.0050	489	503	0	31.44	22	K	LLGNFQLVGIPPAHR	G
																																		221365	1	817.4309	2449.2708	3	2449.2789	-0.0082	362	381	0	94.34	21	K	DANLQASEIQDVILVGGMTR	M	Oxidation (M)
																																		192935	1	714.0777	2139.2113	3	2139.2149	-0.0036	98	111	0	39.60	23	R	QAVVNPENTLFATK	R
																																		170226	1	484.7907	1935.1337	4	1935.1361	-0.0024	489	503	0	65.80	23	K	LLGNFQLVGIPPAHR	G
																																		220851	1	611.3380	2441.3228	4	2441.3263	-0.0035	629	644	1	40.14	22	K	QKTDELQNASLTLFDK	M	Gln->pyro-Glu (N-term Q)
																																		156047	1	910.0033	1817.9921	2	1817.9830	0.0090	98	111	0	76.34	23	R	QAVVNPENTLFATK	R	Gln->pyro-Glu (N-term Q)
																																		150061	1	884.4618	1766.9090	2	1766.9106	-0.0016	76	89	0	39.38	21	R	TTPSVVGFAQDGER	L
																																		170237	1	646.0543	1935.1412	3	1935.1361	0.0051	489	503	0	31.35	22	K	LLGNFQLVGIPPAHR	G
																																		267083	1	814.2204	4066.0657	5	4066.0780	-0.0123	528	557	1	38.10	18	K	STNKDQSITIASGSGLSDNEIQSMVEDAEK	Y
																																		220177	1	812.0988	2433.2745	3	2433.2840	-0.0095	362	381	0	108.40	22	K	DANLQASEIQDVILVGGMTR	M
																																		180954	1	678.0586	2031.1539	3	2031.1614	-0.0075	151	163	0	69.21	23	K	YSPSQIGGFILNK	M
																																		241411	1	921.8606	2762.5600	3	2762.5582	0.0018	629	644	1	56.60	21	K	QKTDELQNASLTLFDK	M
																																		150063	1	589.9785	1766.9137	3	1766.9106	0.0031	76	89	0	26.32	22	R	TTPSVVGFAQDGER	L
																																		192939	1	714.0782	2139.2127	3	2139.2149	-0.0022	98	111	0	63.33	23	R	QAVVNPENTLFATK	R
																																		241790	1	693.8851	2771.5115	4	2771.5109	0.0006	459	475	0	22.62	22	K	SQTFSTAADYQTAVEIK	V	iTRAQ8plex (Y)
																																		199476	1	735.0711	2202.1915	3	2202.1993	-0.0078	631	644	0	55.13	23	K	TDELQNASLTLFDK	M
																																		222863	1	823.4438	2467.3095	3	2467.3056	0.0040	459	475	0	46.59	22	K	SQTFSTAADYQTAVEIK	V
																																		170223	1	484.7903	1935.1320	4	1935.1361	-0.0041	489	503	0	69.83	23	K	LLGNFQLVGIPPAHR	G
																																		199478	1	551.5552	2202.1917	4	2202.1993	-0.0076	631	644	0	42.53	23	K	TDELQNASLTLFDK	M
																																		199473	1	735.0707	2202.1901	3	2202.1993	-0.0092	631	644	0	28.49	23	K	TDELQNASLTLFDK	M
																																		170222	1	484.7903	1935.1320	4	1935.1361	-0.0041	489	503	0	63.89	23	K	LLGNFQLVGIPPAHR	G
																																		259107	1	833.9182	3331.6438	4	3331.6550	-0.0113	532	557	0	81.80	19	K	DQSITIASGSGLSDNEIQSMVEDAEK	Y
																																		204505	1	752.0994	2253.2764	3	2253.2830	-0.0066	209	224	0	52.92	23	R	VVNEPTAAALAYGLEK	E
																																		170241	1	646.0549	1935.1430	3	1935.1361	0.0069	489	503	0	68.22	22	K	LLGNFQLVGIPPAHR	G
																																		253412	1	763.4315	3049.6967	4	3049.7055	-0.0088	359	381	1	55.94	20	K	ALKDANLQASEIQDVILVGGMTR	M
																																		147722	1	583.0003	1745.9792	3	1745.9830	-0.0038	339	351	0	66.43	24	R	SNLESLVDPLISR	T
																																		150057	1	589.9761	1766.9064	3	1766.9106	-0.0042	76	89	0	70.57	21	R	TTPSVVGFAQDGER	L
																																		170240	1	646.0548	1935.1425	3	1935.1361	0.0064	489	503	0	73.02	22	K	LLGNFQLVGIPPAHR	G
																																		150040	1	589.9706	1766.8901	3	1766.9106	-0.0205	76	89	0	35.13	20	R	TTPSVVGFAQDGER	L
																																		170234	1	646.0543	1935.1410	3	1935.1361	0.0049	489	503	0	65.40	22	K	LLGNFQLVGIPPAHR	G
																																		180958	1	678.0600	2031.1582	3	2031.1614	-0.0033	151	163	0	56.54	23	K	YSPSQIGGFILNK	M
																																		192938	1	714.0782	2139.2127	3	2139.2149	-0.0022	98	111	0	23.85	23	R	QAVVNPENTLFATK	R
																																		147715	1	873.9940	1745.9734	2	1745.9830	-0.0096	339	351	0	44.14	24	R	SNLESLVDPLISR	T
																																		27820	1	812.1008	2433.2805	3	2433.2840	-0.0035	362	381	0	92.38	22	K	DANLQASEIQDVILVGGMTR	M
																																		222878	1	617.8416	2467.3374	4	2467.3056	0.0318	459	475	0	29.07	23	K	SQTFSTAADYQTAVEIK	V
																																		220174	1	812.0986	2433.2740	3	2433.2840	-0.0100	362	381	0	80.32	22	K	DANLQASEIQDVILVGGMTR	M
																																		119733	1	510.9671	1529.8796	3	1529.8832	-0.0036	197	208	0	38.37	24	K	DAGQIAGLNVLR	V
																																		220192	1	812.1087	2433.3043	3	2433.2840	0.0203	362	381	0	22.15	22	K	DANLQASEIQDVILVGGMTR	M
																																		208438	1	766.1127	2295.3162	3	2295.3160	0.0001	97	111	1	34.24	22	K	RQAVVNPENTLFATK	R
																																		229521	1	640.3773	2557.4800	4	2557.4883	-0.0084	209	224	0	33.66	21	R	VVNEPTAAALAYGLEK	E	iTRAQ8plex (Y)
																																		253413	1	1017.5736	3049.6990	3	3049.7055	-0.0065	359	381	1	52.61	20	K	ALKDANLQASEIQDVILVGGMTR	M
																																		220175	1	812.0988	2433.2745	3	2433.2840	-0.0095	362	381	0	55.86	22	K	DANLQASEIQDVILVGGMTR	M
																																		220178	1	812.0988	2433.2745	3	2433.2840	-0.0095	362	381	0	93.74	22	K	DANLQASEIQDVILVGGMTR	M
																																		204503	1	752.0985	2253.2737	3	2253.2830	-0.0092	209	224	0	27.40	23	R	VVNEPTAAALAYGLEK	E
																																		170239	1	646.0547	1935.1423	3	1935.1361	0.0062	489	503	0	60.45	22	K	LLGNFQLVGIPPAHR	G
																																		247987	1	580.9267	2899.5970	5	2899.6059	-0.0089	458	475	1	34.67	22	K	KSQTFSTAADYQTAVEIK	V
																																		204500	1	752.0985	2253.2737	3	2253.2830	-0.0092	209	224	0	25.20	23	R	VVNEPTAAALAYGLEK	E
																																		170231	1	646.0538	1935.1395	3	1935.1361	0.0034	489	503	0	76.64	22	K	LLGNFQLVGIPPAHR	G
																																		175760	1	993.0166	1984.0186	2	1984.0321	-0.0134	178	192	0	33.29	21	K	NAVVTVPAYFNDSQR	Q
																																		175771	1	662.3499	1984.0279	3	1984.0321	-0.0042	178	192	0	43.14	22	K	NAVVTVPAYFNDSQR	Q
																																		199488	1	735.0738	2202.1995	3	2202.1993	0.0002	631	644	0	58.96	23	K	TDELQNASLTLFDK	M
																																		204507	1	564.3265	2253.2768	4	2253.2830	-0.0062	209	224	0	55.63	23	R	VVNEPTAAALAYGLEK	E
																																		119728	1	510.9654	1529.8743	3	1529.8832	-0.0090	197	208	0	81.04	24	K	DAGQIAGLNVLR	V
																																		170228	1	646.0537	1935.1392	3	1935.1361	0.0031	489	503	0	70.05	22	K	LLGNFQLVGIPPAHR	G
																																		150052	1	589.9753	1766.9040	3	1766.9106	-0.0066	76	89	0	33.23	21	R	TTPSVVGFAQDGER	L
																																		221381	1	817.4447	2449.3121	3	2449.2789	0.0332	362	381	0	61.24	22	K	DANLQASEIQDVILVGGMTR	M	Oxidation (M)
																																		220835	1	814.7767	2441.3081	3	2441.3263	-0.0182	629	644	1	76.56	23	K	QKTDELQNASLTLFDK	M	Gln->pyro-Glu (N-term Q)
																																		150048	1	589.9737	1766.8993	3	1766.9106	-0.0113	76	89	0	59.12	21	R	TTPSVVGFAQDGER	L
																																		241409	1	553.5177	2762.5523	5	2762.5582	-0.0059	629	644	1	29.34	21	K	QKTDELQNASLTLFDK	M
11	11	AFL2G_08232	[mRNA] locus=Contig_2.9:772620:773453:-	3676	23783	56.1	MVNTKAFFDVEYAPVGTSAKKVGRINFNLYEDDVPKTSKNFRELCTGKHGFGYKGSTFHRVIPSFMLQGGDFTRGNGTGGKSIYGEKFPDENFKFKHDKPGLLSMANAGPNTNGSQFFITTVVTSWLDGKHVVFGEVADAESMNVVKEIEALGSNSGALRSNVKPTIVDCGEL	0	107	106	9	8	1.144	100		0.780	100		0.811	99		0.949	99		0.888	100	*	0.916	100		1.086	100	*	200148	1	737.4039	2209.1898	3	2209.1880	0.0017	6	20	0	65.51	23	K	AFFDVEYAPVGTSAK	K
																																		221853	1	819.1085	2454.3038	3	2454.3038	-0.0000	131	147	0	95.96	22	K	HVVFGEVADAESMNVVK	E	Oxidation (M)
																																		221838	1	614.5814	2454.2963	4	2454.3038	-0.0075	131	147	0	60.92	22	K	HVVFGEVADAESMNVVK	E	Oxidation (M)
																																		220589	1	610.5848	2438.3099	4	2438.3089	0.0010	131	147	0	96.31	22	K	HVVFGEVADAESMNVVK	E
																																		131712	1	810.9442	1619.8738	2	1619.8785	-0.0047	148	160	0	38.72	24	K	EIEALGSNSGALR	S
																																		221846	1	614.5826	2454.3011	4	2454.3038	-0.0027	131	147	0	75.56	22	K	HVVFGEVADAESMNVVK	E	Oxidation (M)
																																		220588	1	610.5848	2438.3099	4	2438.3089	0.0010	131	147	0	89.10	22	K	HVVFGEVADAESMNVVK	E
																																		200137	1	553.3026	2209.1813	4	2209.1880	-0.0067	6	20	0	64.73	23	K	AFFDVEYAPVGTSAK	K
																																		131709	1	540.9646	1619.8719	3	1619.8785	-0.0067	148	160	0	32.24	24	K	EIEALGSNSGALR	S
																																		220583	1	488.6690	2438.3086	5	2438.3089	-0.0003	131	147	0	89.20	22	K	HVVFGEVADAESMNVVK	E
																																		164297	1	630.0021	1886.9844	3	1886.9867	-0.0023	61	74	0	79.25	22	R	VIPSFMLQGGDFTR	G	Oxidation (M)
																																		181863	1	680.7105	2039.1098	3	2039.1183	-0.0085	161	173	0	40.89	23	R	SNVKPTIVDCGEL	-
																																		226406	1	838.8044	2513.3913	3	2513.3934	-0.0022	6	20	0	24.73	22	K	AFFDVEYAPVGTSAK	K	iTRAQ8plex (Y)
																																		162270	1	936.5054	1870.9962	2	1870.9918	0.0044	61	74	0	47.12	23	R	VIPSFMLQGGDFTR	G
																																		162267	1	624.6713	1870.9920	3	1870.9918	0.0002	61	74	0	82.78	23	R	VIPSFMLQGGDFTR	G
																																		131687	1	810.9320	1619.8495	2	1619.8785	-0.0290	148	160	0	26.19	23	K	EIEALGSNSGALR	S
																																		185996	1	1038.0678	2074.1211	2	2074.1196	0.0015	25	36	0	53.62	23	R	INFNLYEDDVPK	T
																																		162258	1	624.6693	1870.9861	3	1870.9918	-0.0057	61	74	0	69.90	22	R	VIPSFMLQGGDFTR	G
																																		220586	1	610.5847	2438.3095	4	2438.3089	0.0006	131	147	0	54.94	22	K	HVVFGEVADAESMNVVK	E
																																		220581	1	610.5842	2438.3077	4	2438.3089	-0.0012	131	147	0	76.86	22	K	HVVFGEVADAESMNVVK	E
																																		200145	1	737.4034	2209.1884	3	2209.1880	0.0004	6	20	0	52.37	23	K	AFFDVEYAPVGTSAK	K
																																		162272	1	624.6730	1870.9972	3	1870.9918	0.0054	61	74	0	73.68	23	R	VIPSFMLQGGDFTR	G
																																		221855	1	614.5846	2454.3094	4	2454.3038	0.0055	131	147	0	43.04	22	K	HVVFGEVADAESMNVVK	E	Oxidation (M)
																																		162244	1	624.6557	1870.9452	3	1870.9918	-0.0466	61	74	0	25.10	21	R	VIPSFMLQGGDFTR	G
																																		181882	1	680.7136	2039.1191	3	2039.1183	0.0008	161	173	0	32.75	23	R	SNVKPTIVDCGEL	-
																																		162264	1	624.6704	1870.9893	3	1870.9918	-0.0025	61	74	0	85.55	22	R	VIPSFMLQGGDFTR	G
																																		29069	1	819.1104	2454.3092	3	2454.3038	0.0054	131	147	0	78.29	22	K	HVVFGEVADAESMNVVK	E	Oxidation (M)
																																		131716	1	540.9654	1619.8745	3	1619.8785	-0.0040	148	160	0	84.82	24	K	EIEALGSNSGALR	S
																																		162262	1	624.6704	1870.9893	3	1870.9918	-0.0025	61	74	0	74.37	22	R	VIPSFMLQGGDFTR	G
																																		162259	1	624.6695	1870.9866	3	1870.9918	-0.0053	61	74	0	83.99	22	R	VIPSFMLQGGDFTR	G
																																		164302	1	630.0035	1886.9886	3	1886.9867	0.0019	61	74	0	74.17	22	R	VIPSFMLQGGDFTR	G	Oxidation (M)
																																		200127	1	442.8421	2209.1743	5	2209.1880	-0.0138	6	20	0	27.75	23	K	AFFDVEYAPVGTSAK	K
																																		226405	1	629.3547	2513.3899	4	2513.3934	-0.0035	6	20	0	39.41	22	K	AFFDVEYAPVGTSAK	K	iTRAQ8plex (Y)
																																		221852	1	614.5830	2454.3031	4	2454.3038	-0.0008	131	147	0	76.42	22	K	HVVFGEVADAESMNVVK	E	Oxidation (M)
																																		220590	1	813.7773	2438.3102	3	2438.3089	0.0012	131	147	0	102.66	22	K	HVVFGEVADAESMNVVK	E
																																		220576	1	610.5835	2438.3048	4	2438.3089	-0.0041	131	147	0	88.08	22	K	HVVFGEVADAESMNVVK	E
																																		200144	1	737.4033	2209.1880	3	2209.1880	-0.0000	6	20	0	71.52	23	K	AFFDVEYAPVGTSAK	K
																																		12283	1	630.0006	1886.9801	3	1886.9867	-0.0066	61	74	0	39.38	22	R	VIPSFMLQGGDFTR	G	Oxidation (M)
																																		200136	1	553.3025	2209.1807	4	2209.1880	-0.0073	6	20	0	47.35	23	K	AFFDVEYAPVGTSAK	K
																																		220575	1	813.7738	2438.2995	3	2438.3089	-0.0094	131	147	0	63.12	22	K	HVVFGEVADAESMNVVK	E
																																		185990	1	692.3795	2074.1168	3	2074.1196	-0.0028	25	36	0	63.08	23	R	INFNLYEDDVPK	T
																																		220577	1	610.5835	2438.3048	4	2438.3089	-0.0041	131	147	0	87.16	22	K	HVVFGEVADAESMNVVK	E
																																		224325	1	622.3459	2485.3543	4	2485.3621	-0.0078	82	94	1	48.80	22	K	SIYGEKFPDENFK	F
																																		162274	1	624.6758	1871.0055	3	1870.9918	0.0137	61	74	0	24.48	23	R	VIPSFMLQGGDFTR	G
																																		220582	1	610.5842	2438.3077	4	2438.3089	-0.0012	131	147	0	80.16	22	K	HVVFGEVADAESMNVVK	E
																																		185956	1	692.3667	2074.0784	3	2074.1196	-0.0413	25	36	0	61.78	22	R	INFNLYEDDVPK	T
																																		181864	1	680.7108	2039.1105	3	2039.1183	-0.0078	161	173	0	44.26	23	R	SNVKPTIVDCGEL	-
																																		221842	1	614.5819	2454.2986	4	2454.3038	-0.0053	131	147	0	43.78	22	K	HVVFGEVADAESMNVVK	E	Oxidation (M)
																																		181876	1	680.7118	2039.1135	3	2039.1183	-0.0048	161	173	0	23.21	23	R	SNVKPTIVDCGEL	-
																																		162263	1	624.6704	1870.9893	3	1870.9918	-0.0025	61	74	0	83.00	22	R	VIPSFMLQGGDFTR	G
																																		181873	1	680.7116	2039.1131	3	2039.1183	-0.0051	161	173	0	43.16	23	R	SNVKPTIVDCGEL	-
																																		162269	1	936.5046	1870.9947	2	1870.9918	0.0029	61	74	0	65.69	23	R	VIPSFMLQGGDFTR	G
																																		220578	1	610.5838	2438.3061	4	2438.3089	-0.0028	131	147	0	71.31	22	K	HVVFGEVADAESMNVVK	E
																																		185974	1	692.3760	2074.1063	3	2074.1196	-0.0134	25	36	0	50.80	23	R	INFNLYEDDVPK	T
																																		164312	1	630.0087	1887.0043	3	1886.9867	0.0176	61	74	0	23.12	23	R	VIPSFMLQGGDFTR	G	Oxidation (M)
																																		181857	1	510.7836	2039.1054	4	2039.1183	-0.0128	161	173	0	33.17	23	R	SNVKPTIVDCGEL	-
																																		43880	1	936.5018	1870.9890	2	1870.9918	-0.0028	61	74	0	60.15	28	R	VIPSFMLQGGDFTR	G
																																		220584	1	813.7769	2438.3090	3	2438.3089	0.0001	131	147	0	100.99	22	K	HVVFGEVADAESMNVVK	E
																																		221840	1	614.5815	2454.2970	4	2454.3038	-0.0068	131	147	0	56.41	22	K	HVVFGEVADAESMNVVK	E	Oxidation (M)
																																		185980	1	692.3780	2074.1123	3	2074.1196	-0.0074	25	36	0	63.03	23	R	INFNLYEDDVPK	T
																																		116509	1	502.2781	1503.8124	3	1503.8183	-0.0059	88	94	0	19.12	23	K	FPDENFK	F
																																		185995	1	692.3804	2074.1195	3	2074.1196	-0.0001	25	36	0	59.94	23	R	INFNLYEDDVPK	T
																																		221843	1	491.8671	2454.2992	5	2454.3038	-0.0047	131	147	0	27.49	22	K	HVVFGEVADAESMNVVK	E	Oxidation (M)
																																		226408	1	838.8048	2513.3925	3	2513.3934	-0.0009	6	20	0	30.66	22	K	AFFDVEYAPVGTSAK	K	iTRAQ8plex (Y)
																																		220593	1	813.7778	2438.3117	3	2438.3089	0.0027	131	147	0	39.96	22	K	HVVFGEVADAESMNVVK	E
																																		185981	1	692.3780	2074.1123	3	2074.1196	-0.0074	25	36	0	60.96	23	R	INFNLYEDDVPK	T
																																		131717	1	540.9654	1619.8745	3	1619.8785	-0.0040	148	160	0	27.78	24	K	EIEALGSNSGALR	S
																																		221844	1	491.8673	2454.2999	5	2454.3038	-0.0040	131	147	0	76.82	22	K	HVVFGEVADAESMNVVK	E	Oxidation (M)
																																		200131	1	737.3997	2209.1773	3	2209.1880	-0.0107	6	20	0	75.88	23	K	AFFDVEYAPVGTSAK	K
																																		200132	1	737.3997	2209.1773	3	2209.1880	-0.0107	6	20	0	68.62	23	K	AFFDVEYAPVGTSAK	K
																																		185983	1	692.3782	2074.1127	3	2074.1196	-0.0070	25	36	0	61.68	23	R	INFNLYEDDVPK	T
																																		200133	1	737.3997	2209.1773	3	2209.1880	-0.0107	6	20	0	72.89	23	K	AFFDVEYAPVGTSAK	K
																																		221845	1	614.5826	2454.3011	4	2454.3038	-0.0027	131	147	0	23.79	22	K	HVVFGEVADAESMNVVK	E	Oxidation (M)
																																		220572	1	610.5789	2438.2865	4	2438.3089	-0.0224	131	147	0	57.13	22	K	HVVFGEVADAESMNVVK	E
																																		224324	1	622.3459	2485.3543	4	2485.3621	-0.0078	82	94	1	46.19	22	K	SIYGEKFPDENFK	F
																																		185987	1	519.5355	2074.1129	4	2074.1196	-0.0067	25	36	0	48.20	23	R	INFNLYEDDVPK	T
																																		185982	1	692.3782	2074.1127	3	2074.1196	-0.0070	25	36	0	29.81	23	R	INFNLYEDDVPK	T
																																		185970	1	692.3750	2074.1033	3	2074.1196	-0.0163	25	36	0	39.89	23	R	INFNLYEDDVPK	T
																																		181865	1	680.7108	2039.1105	3	2039.1183	-0.0078	161	173	0	62.43	23	R	SNVKPTIVDCGEL	-
																																		131718	1	810.9448	1619.8751	2	1619.8785	-0.0034	148	160	0	34.31	24	K	EIEALGSNSGALR	S
																																		224326	1	622.3460	2485.3547	4	2485.3621	-0.0074	82	94	1	24.72	22	K	SIYGEKFPDENFK	F
																																		162266	1	624.6713	1870.9920	3	1870.9918	0.0002	61	74	0	82.26	23	R	VIPSFMLQGGDFTR	G
																																		220580	1	610.5841	2438.3071	4	2438.3089	-0.0018	131	147	0	55.47	22	K	HVVFGEVADAESMNVVK	E
																																		185991	1	692.3795	2074.1168	3	2074.1196	-0.0028	25	36	0	63.00	23	R	INFNLYEDDVPK	T
																																		131715	1	540.9654	1619.8745	3	1619.8785	-0.0040	148	160	0	26.08	24	K	EIEALGSNSGALR	S
																																		162257	1	936.5001	1870.9856	2	1870.9918	-0.0062	61	74	0	29.71	22	R	VIPSFMLQGGDFTR	G
																																		164303	1	472.7545	1886.9889	4	1886.9867	0.0021	61	74	0	31.29	22	R	VIPSFMLQGGDFTR	G	Oxidation (M)
																																		2397	0	435.5897	1303.7472	3	1303.7597	-0.0126	82	87	0	20.87	25	K	SIYGEK	F
																																		162261	1	624.6703	1870.9890	3	1870.9918	-0.0028	61	74	0	64.20	22	R	VIPSFMLQGGDFTR	G
																																		200138	1	737.4014	2209.1823	3	2209.1880	-0.0058	6	20	0	58.56	23	K	AFFDVEYAPVGTSAK	K
																																		164304	1	944.5025	1886.9904	2	1886.9867	0.0037	61	74	0	22.35	22	R	VIPSFMLQGGDFTR	G	Oxidation (M)
																																		43881	1	936.5021	1870.9897	2	1870.9918	-0.0021	61	74	0	70.90	28	R	VIPSFMLQGGDFTR	G
																																		164306	1	944.5025	1886.9904	2	1886.9867	0.0037	61	74	0	51.05	22	R	VIPSFMLQGGDFTR	G	Oxidation (M)
																																		185979	1	692.3771	2074.1094	3	2074.1196	-0.0103	25	36	0	47.04	23	R	INFNLYEDDVPK	T
																																		181879	1	1020.5651	2039.1155	2	2039.1183	-0.0027	161	173	0	50.41	23	R	SNVKPTIVDCGEL	-
																																		200125	1	553.2992	2209.1675	4	2209.1880	-0.0206	6	20	0	29.80	23	K	AFFDVEYAPVGTSAK	K
																																		162268	1	936.5042	1870.9938	2	1870.9918	0.0020	61	74	0	23.24	23	R	VIPSFMLQGGDFTR	G
																																		185994	1	692.3799	2074.1180	3	2074.1196	-0.0016	25	36	0	26.58	23	R	INFNLYEDDVPK	T
																																		162256	1	936.4994	1870.9842	2	1870.9918	-0.0076	61	74	0	77.53	22	R	VIPSFMLQGGDFTR	G
																																		185986	1	519.5355	2074.1129	4	2074.1196	-0.0067	25	36	0	16.76	23	R	INFNLYEDDVPK	T
																																		226407	1	629.3553	2513.3920	4	2513.3934	-0.0014	6	20	0	47.73	22	K	AFFDVEYAPVGTSAK	K	iTRAQ8plex (Y)
																																		221851	1	614.5830	2454.3031	4	2454.3038	-0.0008	131	147	0	84.69	22	K	HVVFGEVADAESMNVVK	E	Oxidation (M)
																																		220587	1	610.5847	2438.3099	4	2438.3089	0.0010	131	147	0	88.88	22	K	HVVFGEVADAESMNVVK	E
																																		164305	1	944.5025	1886.9904	2	1886.9867	0.0037	61	74	0	36.17	22	R	VIPSFMLQGGDFTR	G	Oxidation (M)
																																		220585	1	610.5846	2438.3091	4	2438.3089	0.0002	131	147	0	57.96	22	K	HVVFGEVADAESMNVVK	E
																																		185992	1	692.3796	2074.1169	3	2074.1196	-0.0028	25	36	0	60.69	23	R	INFNLYEDDVPK	T
																																		131714	1	540.9654	1619.8744	3	1619.8785	-0.0041	148	160	0	60.36	24	K	EIEALGSNSGALR	S
12	12	AFL2G_09128	[mRNA] locus=Contig_2.10:1249119:1249748:+	3501	13861	78.9	MSTAELACSYAALILADDGIEVTADKLQTLLTAAKVQEVEPIWTSIFAKALEGKDIKDLLTNVGSGGAAPAGAAAAAGGAAAPAEAAAEEKKEEEKEESDEDMGFGLFD	0	90	90	6	6	1.169	90		1.122	90		0.917	88		0.815	88		0.885	90		0.996	90		1.084	90		267511	1	830.2558	4146.2427	5	4146.2324	0.0102	55	91	1	71.60	18	K	DIKDLLTNVGSGGAAPAGAAAAAGGAAAPAEAAAEEK	K
																																		204598	1	752.4319	2254.2737	3	2254.2823	-0.0086	36	49	0	60.52	22	K	VQEVEPIWTSIFAK	A
																																		20600	1	752.4317	2254.2733	3	2254.2823	-0.0090	36	49	0	55.57	29	K	VQEVEPIWTSIFAK	A
																																		261842	1	581.9760	3485.8124	6	3485.8211	-0.0087	58	91	0	50.62	20	K	DLLTNVGSGGAAPAGAAAAAGGAAAPAEAAAEEK	K
																																		261865	1	872.4645	3485.8289	4	3485.8211	0.0078	58	91	0	84.32	20	K	DLLTNVGSGGAAPAGAAAAAGGAAAPAEAAAEEK	K
																																		20606	1	752.4342	2254.2806	3	2254.2823	-0.0016	36	49	0	50.60	29	K	VQEVEPIWTSIFAK	A
																																		204601	1	564.5760	2254.2749	4	2254.2823	-0.0074	36	49	0	52.89	22	K	VQEVEPIWTSIFAK	A
																																		204605	1	752.4324	2254.2753	3	2254.2823	-0.0069	36	49	0	62.50	22	K	VQEVEPIWTSIFAK	A
																																		204616	1	752.4340	2254.2801	3	2254.2823	-0.0022	36	49	0	59.22	22	K	VQEVEPIWTSIFAK	A
																																		267508	1	830.2543	4146.2352	5	4146.2324	0.0028	55	91	1	105.97	19	K	DIKDLLTNVGSGGAAPAGAAAAAGGAAAPAEAAAEEK	K
																																		261863	1	872.4632	3485.8239	4	3485.8211	0.0027	58	91	0	79.89	20	K	DLLTNVGSGGAAPAGAAAAAGGAAAPAEAAAEEK	K
																																		261850	1	872.4618	3485.8180	4	3485.8211	-0.0031	58	91	0	84.47	20	K	DLLTNVGSGGAAPAGAAAAAGGAAAPAEAAAEEK	K
																																		204604	1	752.4324	2254.2753	3	2254.2823	-0.0069	36	49	0	64.87	22	K	VQEVEPIWTSIFAK	A
																																		204585	1	564.5735	2254.2648	4	2254.2823	-0.0175	36	49	0	35.35	23	K	VQEVEPIWTSIFAK	A
																																		267506	1	830.2543	4146.2351	5	4146.2324	0.0027	55	91	1	69.78	19	K	DIKDLLTNVGSGGAAPAGAAAAAGGAAAPAEAAAEEK	K
																																		267509	1	830.2543	4146.2352	5	4146.2324	0.0028	55	91	1	104.14	19	K	DIKDLLTNVGSGGAAPAGAAAAAGGAAAPAEAAAEEK	K
																																		20610	1	752.4356	2254.2849	3	2254.2823	0.0026	36	49	0	49.61	29	K	VQEVEPIWTSIFAK	A
																																		204591	1	752.4315	2254.2728	3	2254.2823	-0.0095	36	49	0	69.54	22	K	VQEVEPIWTSIFAK	A
																																		204596	1	752.4319	2254.2737	3	2254.2823	-0.0086	36	49	0	62.48	22	K	VQEVEPIWTSIFAK	A
																																		261856	1	698.1716	3485.8214	5	3485.8211	0.0003	58	91	0	45.65	20	K	DLLTNVGSGGAAPAGAAAAAGGAAAPAEAAAEEK	K
																																		20596	1	752.4288	2254.2646	3	2254.2823	-0.0177	36	49	0	45.75	30	K	VQEVEPIWTSIFAK	A
																																		267504	1	1037.5658	4146.2341	4	4146.2324	0.0017	55	91	1	112.89	19	K	DIKDLLTNVGSGGAAPAGAAAAAGGAAAPAEAAAEEK	K
																																		20607	1	752.4345	2254.2818	3	2254.2823	-0.0004	36	49	0	54.66	29	K	VQEVEPIWTSIFAK	A
																																		261845	1	872.4615	3485.8169	4	3485.8211	-0.0042	58	91	0	67.50	20	K	DLLTNVGSGGAAPAGAAAAAGGAAAPAEAAAEEK	K
																																		204594	1	752.4318	2254.2736	3	2254.2823	-0.0086	36	49	0	32.10	22	K	VQEVEPIWTSIFAK	A
																																		261857	1	581.9776	3485.8220	6	3485.8211	0.0009	58	91	0	44.77	20	K	DLLTNVGSGGAAPAGAAAAAGGAAAPAEAAAEEK	K
																																		261847	1	872.4615	3485.8171	4	3485.8211	-0.0040	58	91	0	86.92	20	K	DLLTNVGSGGAAPAGAAAAAGGAAAPAEAAAEEK	K
																																		261868	1	872.4667	3485.8377	4	3485.8211	0.0166	58	91	0	81.21	20	K	DLLTNVGSGGAAPAGAAAAAGGAAAPAEAAAEEK	K
																																		267503	1	692.0460	4146.2326	6	4146.2324	0.0001	55	91	1	67.41	19	K	DIKDLLTNVGSGGAAPAGAAAAAGGAAAPAEAAAEEK	K
																																		204619	1	752.4340	2254.2803	3	2254.2823	-0.0020	36	49	0	63.73	22	K	VQEVEPIWTSIFAK	A
																																		261854	1	872.4626	3485.8213	4	3485.8211	0.0001	58	91	0	48.33	20	K	DLLTNVGSGGAAPAGAAAAAGGAAAPAEAAAEEK	K
																																		261869	1	872.4667	3485.8377	4	3485.8211	0.0166	58	91	0	85.13	20	K	DLLTNVGSGGAAPAGAAAAAGGAAAPAEAAAEEK	K
																																		204590	1	564.5749	2254.2704	4	2254.2823	-0.0119	36	49	0	54.77	23	K	VQEVEPIWTSIFAK	A
																																		204599	1	564.5758	2254.2739	4	2254.2823	-0.0083	36	49	0	55.57	22	K	VQEVEPIWTSIFAK	A
																																		204589	1	564.5749	2254.2704	4	2254.2823	-0.0119	36	49	0	46.02	23	K	VQEVEPIWTSIFAK	A
																																		124594	1	523.0027	1565.9861	3	1565.9966	-0.0105	27	35	0	24.71	22	K	LQTLLTAAK	V
																																		204600	1	752.4322	2254.2748	3	2254.2823	-0.0075	36	49	0	65.80	22	K	VQEVEPIWTSIFAK	A
																																		204612	1	564.5765	2254.2770	4	2254.2823	-0.0053	36	49	0	27.94	22	K	VQEVEPIWTSIFAK	A
																																		261861	1	872.4632	3485.8236	4	3485.8211	0.0025	58	91	0	82.38	20	K	DLLTNVGSGGAAPAGAAAAAGGAAAPAEAAAEEK	K
																																		261859	1	581.9776	3485.8221	6	3485.8211	0.0010	58	91	0	49.25	20	K	DLLTNVGSGGAAPAGAAAAAGGAAAPAEAAAEEK	K
																																		267502	1	692.0460	4146.2326	6	4146.2324	0.0001	55	91	1	48.73	19	K	DIKDLLTNVGSGGAAPAGAAAAAGGAAAPAEAAAEEK	K
																																		261867	1	581.9795	3485.8332	6	3485.8211	0.0121	58	91	0	40.65	20	K	DLLTNVGSGGAAPAGAAAAAGGAAAPAEAAAEEK	K
																																		204593	1	752.4317	2254.2732	3	2254.2823	-0.0091	36	49	0	56.30	22	K	VQEVEPIWTSIFAK	A
																																		20602	1	752.4331	2254.2776	3	2254.2823	-0.0047	36	49	0	51.07	29	K	VQEVEPIWTSIFAK	A
																																		204586	1	564.5735	2254.2648	4	2254.2823	-0.0175	36	49	0	62.23	23	K	VQEVEPIWTSIFAK	A
																																		261855	1	872.4626	3485.8213	4	3485.8211	0.0001	58	91	0	100.14	20	K	DLLTNVGSGGAAPAGAAAAAGGAAAPAEAAAEEK	K
																																		267498	1	830.2524	4146.2259	5	4146.2324	-0.0066	55	91	1	71.09	18	K	DIKDLLTNVGSGGAAPAGAAAAAGGAAAPAEAAAEEK	K
																																		204592	1	752.4317	2254.2732	3	2254.2823	-0.0091	36	49	0	49.26	22	K	VQEVEPIWTSIFAK	A
																																		204623	1	752.4341	2254.2806	3	2254.2823	-0.0017	36	49	0	64.02	22	K	VQEVEPIWTSIFAK	A
																																		20597	1	752.4303	2254.2690	3	2254.2823	-0.0133	36	49	0	59.01	29	K	VQEVEPIWTSIFAK	A
																																		267494	1	692.0400	4146.1965	6	4146.2324	-0.0359	55	91	1	24.54	19	K	DIKDLLTNVGSGGAAPAGAAAAAGGAAAPAEAAAEEK	K
																																		266121	1	654.0287	3918.1285	6	3918.1214	0.0071	58	92	1	39.10	19	K	DLLTNVGSGGAAPAGAAAAAGGAAAPAEAAAEEKK	E
																																		204618	1	752.4340	2254.2801	3	2254.2823	-0.0022	36	49	0	51.76	22	K	VQEVEPIWTSIFAK	A
																																		204611	1	564.5765	2254.2770	4	2254.2823	-0.0053	36	49	0	55.14	22	K	VQEVEPIWTSIFAK	A
																																		261853	1	872.4623	3485.8201	4	3485.8211	-0.0010	58	91	0	78.00	20	K	DLLTNVGSGGAAPAGAAAAAGGAAAPAEAAAEEK	K
																																		20599	1	752.4314	2254.2723	3	2254.2823	-0.0100	36	49	0	51.69	29	K	VQEVEPIWTSIFAK	A
																																		204628	1	564.5803	2254.2922	4	2254.2823	0.0099	36	49	0	41.99	22	K	VQEVEPIWTSIFAK	A
																																		261858	1	581.9776	3485.8221	6	3485.8211	0.0010	58	91	0	58.87	20	K	DLLTNVGSGGAAPAGAAAAAGGAAAPAEAAAEEK	K
																																		261849	1	698.1708	3485.8177	5	3485.8211	-0.0034	58	91	0	28.66	20	K	DLLTNVGSGGAAPAGAAAAAGGAAAPAEAAAEEK	K
																																		20603	1	752.4332	2254.2777	3	2254.2823	-0.0046	36	49	0	42.71	29	K	VQEVEPIWTSIFAK	A
																																		267500	1	692.0458	4146.2313	6	4146.2324	-0.0011	55	91	1	37.32	19	K	DIKDLLTNVGSGGAAPAGAAAAAGGAAAPAEAAAEEK	K
																																		261860	1	1162.9483	3485.8231	3	3485.8211	0.0020	58	91	0	106.63	20	K	DLLTNVGSGGAAPAGAAAAAGGAAAPAEAAAEEK	K
																																		267510	1	830.2548	4146.2376	5	4146.2324	0.0052	55	91	1	53.68	19	K	DIKDLLTNVGSGGAAPAGAAAAAGGAAAPAEAAAEEK	K
																																		204621	1	564.5774	2254.2804	4	2254.2823	-0.0019	36	49	0	42.30	22	K	VQEVEPIWTSIFAK	A
																																		267512	1	692.0492	4146.2515	6	4146.2324	0.0190	55	91	1	70.19	18	K	DIKDLLTNVGSGGAAPAGAAAAAGGAAAPAEAAAEEK	K
																																		204615	1	564.5773	2254.2799	4	2254.2823	-0.0023	36	49	0	32.67	22	K	VQEVEPIWTSIFAK	A
																																		204606	1	752.4324	2254.2753	3	2254.2823	-0.0069	36	49	0	45.28	22	K	VQEVEPIWTSIFAK	A
																																		204595	1	564.5757	2254.2737	4	2254.2823	-0.0086	36	49	0	59.22	22	K	VQEVEPIWTSIFAK	A
																																		204597	1	752.4319	2254.2737	3	2254.2823	-0.0086	36	49	0	66.33	22	K	VQEVEPIWTSIFAK	A
																																		20609	1	752.4353	2254.2841	3	2254.2823	0.0019	36	49	0	49.44	29	K	VQEVEPIWTSIFAK	A
																																		261864	1	872.4632	3485.8239	4	3485.8211	0.0027	58	91	0	74.88	20	K	DLLTNVGSGGAAPAGAAAAAGGAAAPAEAAAEEK	K
																																		204607	1	752.4324	2254.2754	3	2254.2823	-0.0068	36	49	0	60.76	22	K	VQEVEPIWTSIFAK	A
																																		256817	1	1069.2194	3204.6363	3	3204.6685	-0.0322	2	26	0	27.56	20	M	STAELACSYAALILADDGIEVTADK	L
																																		261862	1	872.4632	3485.8239	4	3485.8211	0.0027	58	91	0	92.24	20	K	DLLTNVGSGGAAPAGAAAAAGGAAAPAEAAAEEK	K
																																		204602	1	752.4323	2254.2752	3	2254.2823	-0.0071	36	49	0	51.85	22	K	VQEVEPIWTSIFAK	A
																																		267505	1	830.2542	4146.2345	5	4146.2324	0.0021	55	91	1	64.10	19	K	DIKDLLTNVGSGGAAPAGAAAAAGGAAAPAEAAAEEK	K
																																		261851	1	698.1709	3485.8183	5	3485.8211	-0.0028	58	91	0	49.92	20	K	DLLTNVGSGGAAPAGAAAAAGGAAAPAEAAAEEK	K
																																		204624	1	752.4343	2254.2809	3	2254.2823	-0.0014	36	49	0	65.31	22	K	VQEVEPIWTSIFAK	A
																																		204608	1	752.4324	2254.2754	3	2254.2823	-0.0068	36	49	0	59.75	22	K	VQEVEPIWTSIFAK	A
																																		267507	1	830.2543	4146.2352	5	4146.2324	0.0028	55	91	1	90.24	19	K	DIKDLLTNVGSGGAAPAGAAAAAGGAAAPAEAAAEEK	K
																																		20604	1	752.4334	2254.2785	3	2254.2823	-0.0038	36	49	0	56.10	29	K	VQEVEPIWTSIFAK	A
																																		204625	1	752.4343	2254.2809	3	2254.2823	-0.0014	36	49	0	53.09	22	K	VQEVEPIWTSIFAK	A
																																		204614	1	564.5769	2254.2787	4	2254.2823	-0.0036	36	49	0	57.19	22	K	VQEVEPIWTSIFAK	A
																																		204609	1	752.4325	2254.2755	3	2254.2823	-0.0067	36	49	0	60.92	22	K	VQEVEPIWTSIFAK	A
																																		261844	1	872.4614	3485.8166	4	3485.8211	-0.0045	58	91	0	58.45	20	K	DLLTNVGSGGAAPAGAAAAAGGAAAPAEAAAEEK	K
																																		261848	1	872.4615	3485.8171	4	3485.8211	-0.0040	58	91	0	86.20	20	K	DLLTNVGSGGAAPAGAAAAAGGAAAPAEAAAEEK	K
																																		204627	1	752.4351	2254.2834	3	2254.2823	0.0011	36	49	0	47.77	22	K	VQEVEPIWTSIFAK	A
																																		204622	1	752.4341	2254.2806	3	2254.2823	-0.0017	36	49	0	66.06	22	K	VQEVEPIWTSIFAK	A
																																		204617	1	752.4340	2254.2801	3	2254.2823	-0.0022	36	49	0	59.00	22	K	VQEVEPIWTSIFAK	A
																																		261846	1	872.4615	3485.8171	4	3485.8211	-0.0040	58	91	0	78.41	20	K	DLLTNVGSGGAAPAGAAAAAGGAAAPAEAAAEEK	K
13	13	AFL2G_08144	[mRNA] locus=Contig_2.9:517135:517822:-	3413	23892	72.6	MSGIKAGDSFPSDVVFSYIPYTEEADKFNVCGIPINYNASKEWADKKVILFALPGAFTPVCSANHVPEYKEKLPEIREKGVDVVAVLAYNDAYVMSAWAKANGVKNDDILFLSDPDAKFSKSLGWADEEGRTKRYAIVIDHGKVTYAALEPAKNHLEFSRAETVIKHL	0	136	132	9	8	0.730	107	*	1.256	107		1.017	106		0.871	106		0.813	105		0.825	105		0.997	107		106310	1	712.3586	1422.7027	2	1422.7046	-0.0019	122	131	0	56.38	20	K	SLGWADEEGR	T
																																		269818	1	872.7905	5230.6995	6	5230.6884	0.0111	6	41	1	24.87	16	K	AGDSFPSDVVFSYIPYTEEADKFNVCGIPINYNASK	E	iTRAQ8plex (Y)
																																		255442	1	785.4394	3137.7286	4	3137.7197	0.0088	48	70	0	32.81	20	K	VILFALPGAFTPVCSANHVPEYK	E
																																		255436	1	628.5510	3137.7186	5	3137.7197	-0.0011	48	70	0	22.25	20	K	VILFALPGAFTPVCSANHVPEYK	E
																																		259434	1	670.7543	3348.7351	5	3348.7170	0.0181	6	27	0	32.86	20	K	AGDSFPSDVVFSYIPYTEEADK	F	iTRAQ8plex (Y)
																																		269447	1	1232.6288	4926.4862	4	4926.4830	0.0032	6	41	1	22.47	17	K	AGDSFPSDVVFSYIPYTEEADKFNVCGIPINYNASK	E
																																		253284	1	762.1340	3044.5071	4	3044.5116	-0.0046	6	27	0	35.86	18	K	AGDSFPSDVVFSYIPYTEEADK	F
																																		138306	1	557.6675	1669.9807	3	1669.9864	-0.0057	144	153	0	32.99	23	K	VTYAALEPAK	N
																																		185552	1	518.5338	2070.1061	4	2070.1095	-0.0034	106	118	0	64.16	23	K	NDDILFLSDPDAK	F
																																		132187	0	406.7450	1622.9510	4	1622.9605	-0.0096	135	143	0	36.22	24	R	YAIVIDHGK	V
																																		269452	1	986.3050	4926.4888	5	4926.4830	0.0057	6	41	1	39.45	17	K	AGDSFPSDVVFSYIPYTEEADKFNVCGIPINYNASK	E
																																		253281	1	762.1340	3044.5069	4	3044.5116	-0.0047	6	27	0	55.80	18	K	AGDSFPSDVVFSYIPYTEEADK	F
																																		245718	1	713.3872	2849.5197	4	2849.5247	-0.0050	80	100	0	81.28	22	K	GVDVVAVLAYNDAYVMSAWAK	A
																																		106313	1	475.2421	1422.7045	3	1422.7046	-0.0001	122	131	0	45.22	20	K	SLGWADEEGR	T
																																		255766	1	631.7528	3153.7278	5	3153.7301	-0.0023	80	100	0	63.95	20	K	GVDVVAVLAYNDAYVMSAWAK	A	iTRAQ8plex (Y)
																																		253279	1	762.1337	3044.5056	4	3044.5116	-0.0061	6	27	0	58.28	18	K	AGDSFPSDVVFSYIPYTEEADK	F
																																		245721	1	950.8485	2849.5236	3	2849.5247	-0.0011	80	100	0	36.18	22	K	GVDVVAVLAYNDAYVMSAWAK	A
																																		259426	1	838.1862	3348.7156	4	3348.7170	-0.0014	6	27	0	26.88	19	K	AGDSFPSDVVFSYIPYTEEADK	F	iTRAQ8plex (Y)
																																		199679	1	552.0536	2204.1854	4	2204.1873	-0.0019	28	41	0	51.69	23	K	FNVCGIPINYNASK	E
																																		269445	1	986.3044	4926.4857	5	4926.4830	0.0026	6	41	1	38.22	17	K	AGDSFPSDVVFSYIPYTEEADKFNVCGIPINYNASK	E
																																		185566	1	691.0448	2070.1125	3	2070.1095	0.0030	106	118	0	35.28	23	K	NDDILFLSDPDAK	F
																																		269446	1	986.3044	4926.4857	5	4926.4830	0.0026	6	41	1	34.17	17	K	AGDSFPSDVVFSYIPYTEEADKFNVCGIPINYNASK	E
																																		259427	1	838.1862	3348.7158	4	3348.7170	-0.0012	6	27	0	37.72	19	K	AGDSFPSDVVFSYIPYTEEADK	F	iTRAQ8plex (Y)
																																		253276	1	762.1336	3044.5055	4	3044.5116	-0.0062	6	27	0	48.00	18	K	AGDSFPSDVVFSYIPYTEEADK	F
																																		199681	1	735.7363	2204.1871	3	2204.1873	-0.0002	28	41	0	52.36	23	K	FNVCGIPINYNASK	E
																																		106308	1	475.2411	1422.7014	3	1422.7046	-0.0032	122	131	0	51.16	19	K	SLGWADEEGR	T
																																		245724	1	713.3889	2849.5264	4	2849.5247	0.0017	80	100	0	47.07	22	K	GVDVVAVLAYNDAYVMSAWAK	A
																																		246511	1	717.3862	2865.5157	4	2865.5196	-0.0039	80	100	0	93.15	21	K	GVDVVAVLAYNDAYVMSAWAK	A	Oxidation (M)
																																		106309	1	475.2411	1422.7014	3	1422.7046	-0.0032	122	131	0	53.32	19	K	SLGWADEEGR	T
																																		185539	1	691.0414	2070.1024	3	2070.1095	-0.0070	106	118	0	63.24	23	K	NDDILFLSDPDAK	F
																																		199690	1	552.0574	2204.2004	4	2204.1873	0.0131	28	41	0	33.54	23	K	FNVCGIPINYNASK	E
																																		269821	1	872.7908	5230.7011	6	5230.6884	0.0128	6	41	1	21.41	16	K	AGDSFPSDVVFSYIPYTEEADKFNVCGIPINYNASK	E	iTRAQ8plex (Y)
																																		253289	1	1015.8450	3044.5131	3	3044.5116	0.0015	6	27	0	62.96	18	K	AGDSFPSDVVFSYIPYTEEADK	F
																																		245720	1	713.3881	2849.5232	4	2849.5247	-0.0015	80	100	0	86.86	22	K	GVDVVAVLAYNDAYVMSAWAK	A
																																		269439	1	822.0867	4926.4768	6	4926.4830	-0.0062	6	41	1	25.69	16	K	AGDSFPSDVVFSYIPYTEEADKFNVCGIPINYNASK	E
																																		138310	1	557.6677	1669.9814	3	1669.9864	-0.0050	144	153	0	38.85	23	K	VTYAALEPAK	N
																																		255431	1	785.4363	3137.7163	4	3137.7197	-0.0034	48	70	0	28.82	20	K	VILFALPGAFTPVCSANHVPEYK	E
																																		269816	1	1047.1468	5230.6975	5	5230.6884	0.0091	6	41	1	22.00	16	K	AGDSFPSDVVFSYIPYTEEADKFNVCGIPINYNASK	E	iTRAQ8plex (Y)
																																		185551	1	691.0424	2070.1053	3	2070.1095	-0.0041	106	118	0	30.76	23	K	NDDILFLSDPDAK	F
																																		185567	1	691.0448	2070.1125	3	2070.1095	0.0030	106	118	0	71.31	23	K	NDDILFLSDPDAK	F
																																		253283	1	762.1340	3044.5070	4	3044.5116	-0.0047	6	27	0	55.73	18	K	AGDSFPSDVVFSYIPYTEEADK	F
																																		106314	1	475.2421	1422.7045	3	1422.7046	-0.0001	122	131	0	46.33	20	K	SLGWADEEGR	T
																																		16989	1	712.3652	1422.7158	2	1422.7046	0.0112	122	131	0	47.66	24	K	SLGWADEEGR	T
																																		269435	1	822.0864	4926.4746	6	4926.4830	-0.0085	6	41	1	17.99	16	K	AGDSFPSDVVFSYIPYTEEADKFNVCGIPINYNASK	E
																																		255435	1	785.4369	3137.7185	4	3137.7197	-0.0013	48	70	0	29.91	20	K	VILFALPGAFTPVCSANHVPEYK	E
																																		255429	1	785.4357	3137.7135	4	3137.7197	-0.0062	48	70	0	23.24	20	K	VILFALPGAFTPVCSANHVPEYK	E
																																		185547	1	518.5334	2070.1046	4	2070.1095	-0.0049	106	118	0	66.93	23	K	NDDILFLSDPDAK	F
																																		269823	1	1047.1480	5230.7035	5	5230.6884	0.0151	6	41	1	23.39	16	K	AGDSFPSDVVFSYIPYTEEADKFNVCGIPINYNASK	E	iTRAQ8plex (Y)
																																		106306	1	475.2406	1422.7001	3	1422.7046	-0.0045	122	131	0	51.68	19	K	SLGWADEEGR	T
																																		185578	1	691.0473	2070.1202	3	2070.1095	0.0107	106	118	0	59.47	23	K	NDDILFLSDPDAK	F
																																		245722	1	950.8485	2849.5236	3	2849.5247	-0.0011	80	100	0	114.10	22	K	GVDVVAVLAYNDAYVMSAWAK	A
																																		138308	1	557.6676	1669.9810	3	1669.9864	-0.0054	144	153	0	38.54	23	K	VTYAALEPAK	N
																																		132202	0	541.9931	1622.9574	3	1622.9605	-0.0031	135	143	0	46.69	24	R	YAIVIDHGK	V
																																		138305	1	557.6672	1669.9797	3	1669.9864	-0.0068	144	153	0	41.48	24	K	VTYAALEPAK	N
																																		185557	1	518.5341	2070.1072	4	2070.1095	-0.0022	106	118	0	52.71	23	K	NDDILFLSDPDAK	F
																																		269442	1	822.0871	4926.4789	6	4926.4830	-0.0041	6	41	1	25.32	16	K	AGDSFPSDVVFSYIPYTEEADKFNVCGIPINYNASK	E
																																		269437	1	986.3026	4926.4766	5	4926.4830	-0.0064	6	41	1	23.17	16	K	AGDSFPSDVVFSYIPYTEEADKFNVCGIPINYNASK	E
																																		132210	0	812.4876	1622.9605	2	1622.9605	0.0000	135	143	0	24.77	24	R	YAIVIDHGK	V
																																		255768	1	789.4398	3153.7302	4	3153.7301	0.0002	80	100	0	55.51	20	K	GVDVVAVLAYNDAYVMSAWAK	A	iTRAQ8plex (Y)
																																		138303	1	557.6668	1669.9785	3	1669.9864	-0.0080	144	153	0	39.69	24	K	VTYAALEPAK	N
																																		185537	1	691.0413	2070.1022	3	2070.1095	-0.0073	106	118	0	65.79	23	K	NDDILFLSDPDAK	F
																																		269440	1	822.0870	4926.4786	6	4926.4830	-0.0044	6	41	1	27.28	16	K	AGDSFPSDVVFSYIPYTEEADKFNVCGIPINYNASK	E
																																		259431	1	670.7530	3348.7286	5	3348.7170	0.0116	6	27	0	23.08	20	K	AGDSFPSDVVFSYIPYTEEADK	F	iTRAQ8plex (Y)
																																		253282	1	762.1340	3044.5070	4	3044.5116	-0.0047	6	27	0	34.75	18	K	AGDSFPSDVVFSYIPYTEEADK	F
																																		255763	1	789.4326	3153.7015	4	3153.7301	-0.0286	80	100	0	31.56	21	K	GVDVVAVLAYNDAYVMSAWAK	A	iTRAQ8plex (Y)
																																		259433	1	838.1909	3348.7344	4	3348.7170	0.0174	6	27	0	39.47	20	K	AGDSFPSDVVFSYIPYTEEADK	F	iTRAQ8plex (Y)
																																		269455	1	1232.6320	4926.4989	4	4926.4830	0.0159	6	41	1	39.89	18	K	AGDSFPSDVVFSYIPYTEEADKFNVCGIPINYNASK	E
																																		199684	1	735.7378	2204.1916	3	2204.1873	0.0043	28	41	0	50.85	23	K	FNVCGIPINYNASK	E
																																		106312	1	475.2421	1422.7045	3	1422.7046	-0.0001	122	131	0	34.23	20	K	SLGWADEEGR	T
																																		269451	1	986.3050	4926.4885	5	4926.4830	0.0055	6	41	1	22.69	17	K	AGDSFPSDVVFSYIPYTEEADKFNVCGIPINYNASK	E
																																		185544	1	691.0419	2070.1038	3	2070.1095	-0.0056	106	118	0	66.36	23	K	NDDILFLSDPDAK	F
																																		253285	1	762.1341	3044.5074	4	3044.5116	-0.0042	6	27	0	49.62	18	K	AGDSFPSDVVFSYIPYTEEADK	F
																																		269822	1	872.7908	5230.7011	6	5230.6884	0.0128	6	41	1	19.95	16	K	AGDSFPSDVVFSYIPYTEEADKFNVCGIPINYNASK	E	iTRAQ8plex (Y)
																																		259425	1	670.7504	3348.7155	5	3348.7170	-0.0015	6	27	0	31.39	19	K	AGDSFPSDVVFSYIPYTEEADK	F	iTRAQ8plex (Y)
																																		199670	1	552.0520	2204.1787	4	2204.1873	-0.0086	28	41	0	50.58	22	K	FNVCGIPINYNASK	E
																																		269815	1	748.2491	5230.6930	7	5230.6884	0.0047	6	41	1	26.29	16	K	AGDSFPSDVVFSYIPYTEEADKFNVCGIPINYNASK	E	iTRAQ8plex (Y)
																																		269817	1	872.7905	5230.6993	6	5230.6884	0.0110	6	41	1	34.58	16	K	AGDSFPSDVVFSYIPYTEEADKFNVCGIPINYNASK	E	iTRAQ8plex (Y)
																																		269454	1	1232.6319	4926.4984	4	4926.4830	0.0153	6	41	1	50.02	18	K	AGDSFPSDVVFSYIPYTEEADKFNVCGIPINYNASK	E
																																		106307	1	475.2411	1422.7014	3	1422.7046	-0.0032	122	131	0	41.31	19	K	SLGWADEEGR	T
																																		255441	1	628.5520	3137.7235	5	3137.7197	0.0038	48	70	0	32.52	20	K	VILFALPGAFTPVCSANHVPEYK	E
																																		259421	1	670.7486	3348.7067	5	3348.7170	-0.0103	6	27	0	19.44	19	K	AGDSFPSDVVFSYIPYTEEADK	F	iTRAQ8plex (Y)
																																		185554	1	1036.0604	2070.1062	2	2070.1095	-0.0032	106	118	0	73.54	23	K	NDDILFLSDPDAK	F
																																		253278	1	762.1337	3044.5056	4	3044.5116	-0.0061	6	27	0	56.78	18	K	AGDSFPSDVVFSYIPYTEEADK	F
																																		255433	1	785.4367	3137.7177	4	3137.7197	-0.0020	48	70	0	51.67	20	K	VILFALPGAFTPVCSANHVPEYK	E
																																		269448	1	986.3047	4926.4871	5	4926.4830	0.0041	6	41	1	30.62	17	K	AGDSFPSDVVFSYIPYTEEADKFNVCGIPINYNASK	E
																																		269438	1	822.0867	4926.4767	6	4926.4830	-0.0064	6	41	1	17.13	16	K	AGDSFPSDVVFSYIPYTEEADKFNVCGIPINYNASK	E
																																		269820	1	872.7908	5230.7011	6	5230.6884	0.0128	6	41	1	27.02	16	K	AGDSFPSDVVFSYIPYTEEADKFNVCGIPINYNASK	E	iTRAQ8plex (Y)
																																		185563	1	691.0438	2070.1095	3	2070.1095	0.0000	106	118	0	47.50	23	K	NDDILFLSDPDAK	F
																																		245712	1	713.3847	2849.5099	4	2849.5247	-0.0148	80	100	0	52.77	22	K	GVDVVAVLAYNDAYVMSAWAK	A
																																		253288	1	1015.8450	3044.5130	3	3044.5116	0.0014	6	27	0	54.03	18	K	AGDSFPSDVVFSYIPYTEEADK	F
																																		269441	1	822.0870	4926.4786	6	4926.4830	-0.0044	6	41	1	32.89	16	K	AGDSFPSDVVFSYIPYTEEADKFNVCGIPINYNASK	E
																																		253277	1	762.1336	3044.5055	4	3044.5116	-0.0062	6	27	0	62.26	18	K	AGDSFPSDVVFSYIPYTEEADK	F
																																		255437	1	628.5510	3137.7186	5	3137.7197	-0.0011	48	70	0	56.13	20	K	VILFALPGAFTPVCSANHVPEYK	E
																																		256083	1	793.4390	3169.7269	4	3169.7250	0.0020	80	100	0	48.15	21	K	GVDVVAVLAYNDAYVMSAWAK	A	Oxidation (M); iTRAQ8plex (Y)
																																		106316	1	475.2436	1422.7090	3	1422.7046	0.0044	122	131	0	49.52	20	K	SLGWADEEGR	T
																																		245715	1	713.3852	2849.5116	4	2849.5247	-0.0131	80	100	0	43.03	22	K	GVDVVAVLAYNDAYVMSAWAK	A
																																		185555	1	518.5338	2070.1063	4	2070.1095	-0.0032	106	118	0	63.93	23	K	NDDILFLSDPDAK	F
																																		132201	0	541.9931	1622.9574	3	1622.9605	-0.0031	135	143	0	37.80	24	R	YAIVIDHGK	V
																																		255443	1	785.4397	3137.7297	4	3137.7197	0.0099	48	70	0	26.04	20	K	VILFALPGAFTPVCSANHVPEYK	E
																																		255765	1	1052.2485	3153.7236	3	3153.7301	-0.0064	80	100	0	40.80	20	K	GVDVVAVLAYNDAYVMSAWAK	A	iTRAQ8plex (Y)
																																		245723	1	713.3889	2849.5264	4	2849.5247	0.0017	80	100	0	90.54	22	K	GVDVVAVLAYNDAYVMSAWAK	A
																																		185549	1	1036.0598	2070.1050	2	2070.1095	-0.0045	106	118	0	59.34	23	K	NDDILFLSDPDAK	F
																																		185548	1	1036.0597	2070.1048	2	2070.1095	-0.0046	106	118	0	60.19	23	K	NDDILFLSDPDAK	F
																																		106305	1	712.3571	1422.6997	2	1422.7046	-0.0049	122	131	0	48.70	19	K	SLGWADEEGR	T
																																		253275	1	762.1336	3044.5055	4	3044.5116	-0.0062	6	27	0	44.74	18	K	AGDSFPSDVVFSYIPYTEEADK	F
																																		246510	1	956.1782	2865.5127	3	2865.5196	-0.0069	80	100	0	46.05	21	K	GVDVVAVLAYNDAYVMSAWAK	A	Oxidation (M)
																																		185538	1	691.0414	2070.1024	3	2070.1095	-0.0070	106	118	0	51.93	23	K	NDDILFLSDPDAK	F
																																		199693	1	735.7424	2204.2053	3	2204.1873	0.0180	28	41	0	30.68	23	K	FNVCGIPINYNASK	E
																																		185575	1	1036.0668	2070.1190	2	2070.1095	0.0095	106	118	0	75.31	23	K	NDDILFLSDPDAK	F
																																		255769	1	789.4398	3153.7302	4	3153.7301	0.0002	80	100	0	51.91	20	K	GVDVVAVLAYNDAYVMSAWAK	A	iTRAQ8plex (Y)
																																		269453	1	1232.6312	4926.4956	4	4926.4830	0.0126	6	41	1	37.33	17	K	AGDSFPSDVVFSYIPYTEEADKFNVCGIPINYNASK	E
																																		138295	1	418.5000	1669.9709	4	1669.9864	-0.0155	144	153	0	33.60	24	K	VTYAALEPAK	N
																																		253286	1	1015.8440	3044.5102	3	3044.5116	-0.0015	6	27	0	39.15	18	K	AGDSFPSDVVFSYIPYTEEADK	F
																																		269443	1	986.3033	4926.4800	5	4926.4830	-0.0030	6	41	1	21.41	16	K	AGDSFPSDVVFSYIPYTEEADKFNVCGIPINYNASK	E
																																		199676	1	552.0532	2204.1838	4	2204.1873	-0.0035	28	41	0	20.16	23	K	FNVCGIPINYNASK	E
																																		269450	1	986.3049	4926.4881	5	4926.4830	0.0051	6	41	1	45.14	17	K	AGDSFPSDVVFSYIPYTEEADKFNVCGIPINYNASK	E
																																		138304	1	557.6668	1669.9785	3	1669.9864	-0.0080	144	153	0	33.60	24	K	VTYAALEPAK	N
																																		253280	1	762.1338	3044.5061	4	3044.5116	-0.0055	6	27	0	29.29	18	K	AGDSFPSDVVFSYIPYTEEADK	F
																																		269449	1	986.3048	4926.4879	5	4926.4830	0.0048	6	41	1	43.42	17	K	AGDSFPSDVVFSYIPYTEEADKFNVCGIPINYNASK	E
																																		255426	1	785.4326	3137.7014	4	3137.7197	-0.0183	48	70	0	23.68	21	K	VILFALPGAFTPVCSANHVPEYK	E
																																		185558	1	518.5341	2070.1072	4	2070.1095	-0.0022	106	118	0	40.88	23	K	NDDILFLSDPDAK	F
																																		255430	1	523.9598	3137.7153	6	3137.7197	-0.0044	48	70	0	35.46	20	K	VILFALPGAFTPVCSANHVPEYK	E
																																		185546	1	691.0419	2070.1040	3	2070.1095	-0.0055	106	118	0	55.17	23	K	NDDILFLSDPDAK	F
																																		255434	1	523.9603	3137.7181	6	3137.7197	-0.0016	48	70	0	29.22	20	K	VILFALPGAFTPVCSANHVPEYK	E
																																		259423	1	838.1852	3348.7119	4	3348.7170	-0.0051	6	27	0	34.69	19	K	AGDSFPSDVVFSYIPYTEEADK	F	iTRAQ8plex (Y)
																																		245727	1	713.3894	2849.5285	4	2849.5247	0.0038	80	100	0	98.25	22	K	GVDVVAVLAYNDAYVMSAWAK	A
																																		185553	1	518.5338	2070.1061	4	2070.1095	-0.0034	106	118	0	64.37	23	K	NDDILFLSDPDAK	F
																																		269436	1	986.3025	4926.4761	5	4926.4830	-0.0070	6	41	1	29.12	16	K	AGDSFPSDVVFSYIPYTEEADKFNVCGIPINYNASK	E
																																		106311	1	475.2419	1422.7039	3	1422.7046	-0.0007	122	131	0	33.05	20	K	SLGWADEEGR	T
																																		255767	1	789.4395	3153.7290	4	3153.7301	-0.0011	80	100	0	54.88	20	K	GVDVVAVLAYNDAYVMSAWAK	A	iTRAQ8plex (Y)
																																		255432	1	628.5508	3137.7175	5	3137.7197	-0.0022	48	70	0	23.69	20	K	VILFALPGAFTPVCSANHVPEYK	E
																																		269444	1	986.3041	4926.4843	5	4926.4830	0.0012	6	41	1	37.03	17	K	AGDSFPSDVVFSYIPYTEEADKFNVCGIPINYNASK	E
																																		138302	1	557.6667	1669.9784	3	1669.9864	-0.0080	144	153	0	37.18	24	K	VTYAALEPAK	N
																																		269819	1	872.7905	5230.6995	6	5230.6884	0.0111	6	41	1	28.26	16	K	AGDSFPSDVVFSYIPYTEEADKFNVCGIPINYNASK	E	iTRAQ8plex (Y)
																																		245719	1	950.8477	2849.5212	3	2849.5247	-0.0035	80	100	0	100.90	22	K	GVDVVAVLAYNDAYVMSAWAK	A
																																		185580	1	518.5380	2070.1228	4	2070.1095	0.0133	106	118	0	35.24	23	K	NDDILFLSDPDAK	F
14	14	AFL2G_01745	[mRNA] locus=Contig_2.2:576785:578180:+	3316	44054	66.6	MATPKVGINGFGRIGRIVFRNAIASGDVDVVAVNDPFIETHYAAYMLKYDSTHGRFQGTIETYEEGLIVNGKKIRFFAERDPAAIPWGSAGAAYIVESTGVFTTTEKASAHLKGGAKKVIISAPSADAPMFVMGVNNKEYKTDINVLSNASCTTNCLAPLAKVINDNFGLVEGLMTTVHSYTATQKTVDAPSAKDWRGGRTAAQNIIPSSTGAAKAVGKVIPSLNGKLTGMSMRVPTANVSVVDLTCRTEKAVTYEDIKKTIKAASEEGELKGILGYTEDDIVSTDLIGDAHSSIFDAKAGIALNEHFIKLVSWYDNEWGYSRRVVDLIAYISKVDNQ	0	105	105	15	15	0.724	86		1.179	86		0.972	86		0.854	86		1.059	85		1.073	84		1.056	85		145518	1	577.0286	1728.0639	3	1728.0647	-0.0008	325	334	0	43.64	22	R	VVDLIAYISK	V
																																		263689	1	730.3840	3646.8837	5	3646.8802	0.0035	21	48	0	51.97	20	R	NAIASGDVDVVAVNDPFIETHYAAYMLK	Y	Oxidation (M)
																																		145500	1	577.0195	1728.0367	3	1728.0647	-0.0280	325	334	0	43.30	23	R	VVDLIAYISK	V
																																		262577	1	710.9914	3549.9207	5	3549.9269	-0.0063	163	186	0	45.08	20	K	VINDNFGLVEGLMTTVHSYTATQK	T	iTRAQ8plex (Y)
																																		259394	1	837.6973	3346.7599	4	3346.7547	0.0052	81	107	0	38.13	21	R	DPAAIPWGSAGAAYIVESTGVFTTTEK	A
																																		145511	1	577.0276	1728.0611	3	1728.0647	-0.0036	325	334	0	43.54	22	R	VVDLIAYISK	V
																																		257651	1	812.4334	3245.7047	4	3245.7216	-0.0169	163	186	0	22.68	21	K	VINDNFGLVEGLMTTVHSYTATQK	T
																																		145505	1	577.0260	1728.0563	3	1728.0647	-0.0084	325	334	0	49.27	22	R	VVDLIAYISK	V
																																		259393	1	837.6961	3346.7553	4	3346.7547	0.0006	81	107	0	26.67	21	R	DPAAIPWGSAGAAYIVESTGVFTTTEK	A
																																		263425	1	1211.3089	3630.9049	3	3630.8853	0.0195	21	48	0	47.54	20	R	NAIASGDVDVVAVNDPFIETHYAAYMLK	Y
																																		262576	1	710.9909	3549.9180	5	3549.9269	-0.0090	163	186	0	32.08	20	K	VINDNFGLVEGLMTTVHSYTATQK	T	iTRAQ8plex (Y)
																																		207246	1	761.7259	2282.1558	3	2282.1581	-0.0023	311	323	0	21.74	21	K	LVSWYDNEWGYSR	R	iTRAQ8plex (Y)
																																		236457	1	890.4899	2668.4478	3	2668.4542	-0.0063	119	138	0	66.38	22	K	VIISAPSADAPMFVMGVNNK	E
																																		157880	1	612.3379	1833.9919	3	1833.9926	-0.0007	235	248	0	46.18	23	R	VPTANVSVVDLTCR	T
																																		263765	1	731.2000	3650.9635	5	3650.9600	0.0035	81	107	0	22.61	20	R	DPAAIPWGSAGAAYIVESTGVFTTTEK	A	iTRAQ8plex (Y)
																																		145515	1	577.0277	1728.0614	3	1728.0647	-0.0033	325	334	0	45.86	22	R	VVDLIAYISK	V
																																		145510	1	577.0273	1728.0602	3	1728.0647	-0.0045	325	334	0	46.75	22	R	VVDLIAYISK	V
																																		163975	1	629.0618	1884.1635	3	1884.1658	-0.0022	324	334	1	16.02	20	R	RVVDLIAYISK	V
[truncated: 31,677 more rows]
[truncated: 24 more columns]
