# Supplementary material for: Integrative analyses reveal transcriptome-proteome correlation in biological pathways and secondary metabolism clusters in A. flavus in response to temperature
Source: Sci Rep. 2015 Sep 29;5:14582. doi: 10.1038/srep14582 (PMC4586720; doi:10.1038/srep14582)
Supplement: Supplementary Table S2 [file srep14582-s3.xls]

## Sheet: 664_up_down
Protein	Pep_num	Score	Quantition(28/37)	Regulated	Log2(FPKM28/37)	Differential gene	Accession	Description	Cluster number
AFL2G_09408	5	155	1.516	up_1.5_2	1.70034	+	AFLA_000750	phenylacetaldoxime dehydratase family protein, putative
AFL2G_09495	12	378	0.471	down_2	1.88982	+	AFLA_001710	aldo-keto reductase, putative
AFL2G_09529	12	417	0.549	down_1.5_2	-0.588549		AFLA_002060	zinc-binding oxidoreductase, putative
AFL2G_09533	16	554	0.505	down_1.5_2	2.14503	+	AFLA_002090	extracellular serine carboxypeptidase, putative
AFL2G_09554	2	146	0.698	down_1.2_1.5	0.762182		AFLA_002320	sorting nexin Mvp1
AFL2G_09562	13	397	0.709	down_1.2_1.5	0.368998		AFLA_002420	DUF298 domain protein
AFL2G_09567	5	168	1.305	up_1.2_1.5	0.0505586		AFLA_002470	50S ribosomal subunit L30
AFL2G_09586	5	130	0.677	down_1.2_1.5	0.748052		AFLA_002690	lectin family integral membrane protein, putative
AFL2G_09594	3	114	0.623	down_1.5_2	0.756355		AFLA_002760	DUF1237 domain protein
AFL2G_09660	23	742	1.564	up_1.5_2	-0.797759		AFLA_003440	translation initiation factor 4B
AFL2G_09663	24	599	1.362	up_1.2_1.5	-0.840732		AFLA_003470	oxidoreductase family, NAD-binding Rossmann fold protein
AFL2G_09668	9	272	1.301	up_1.2_1.5	-1.15538	-	AFLA_003540	DnaJ domain protein (Mas5), putative
AFL2G_09676	16	619	0.709	down_1.2_1.5	0.527242		AFLA_003650	uracil phosphoribosyltransferase
AFL2G_09689	8	294	0.694	down_1.2_1.5	0.413976		AFLA_003810	endonuclease/exonuclease/phosphatase family protein
AFL2G_09700	7	176	1.611	up_1.5_2	-1.15451	-	AFLA_003900	RNA binding protein (Arp), putative
AFL2G_09714	7	224	0.83	down_1.2_1.5	-1.03154	-	AFLA_004040	actin interacting protein 2
AFL2G_09770	4	86	0.746	down_1.2_1.5	0.152854		AFLA_004590	catabolite degradation protein, putative
AFL2G_09780	7	207	1.448	up_1.2_1.5	1.29599	+	AFLA_004690	conserved hypothetical protein
AFL2G_09791	2	34	0.392	down_2	-1.39967	-	AFLA_004800	arylsulfatase, putative
AFL2G_09807	19	732	0.665	down_1.5_2	0.370563		AFLA_004960	antibiotic biosynthesis monooxygenase family protein
AFL2G_09828	5	141	0.546	down_1.5_2	-0.654741		AFLA_005150	conserved hypothetical protein
AFL2G_09874	12	261	1.497	up_1.2_1.5	-0.521239		AFLA_005610	NAP family protein
AFL2G_09875	2	96	1.262	up_1.2_1.5	-0.509148		AFLA_005620	nitrogen metabolite repression regulator NmrA
AFL2G_09884	49	1616	1.241	up_1.2_1.5	-0.886035		AFLA_005730	60S ribosomal protein L4, putative
AFL2G_09892	14	528	0.652	down_1.5_2	-0.265845		AFLA_005810	septin
AFL2G_09916	6	159	0.727	down_1.2_1.5	3.20552	+	AFLA_006100	HypA-like protein, putative
AFL2G_09917	3	148	0.616	down_1.5_2	-0.904575		AFLA_006110	conserved hypothetical protein
AFL2G_09938	47	1558	1.236	up_1.2_1.5	-0.96179		AFLA_006350	thioredoxin reductase, putative
AFL2G_09951	3	100	1.397	up_1.2_1.5	-1.59099	-	AFLA_006490	S-adenosylmethionine decarboxylase proenzyme
AFL2G_09953	13	368	0.758	down_1.2_1.5	-1.41956	-	AFLA_006520	CRAL/TRIO domain protein
AFL2G_09959	19	864	0.61	down_1.5_2	0.318581		AFLA_006580	WW domain protein
AFL2G_09975	11	354	0.808	down_1.2_1.5	0.454713		AFLA_006750	vacuolar aspartyl aminopeptidase Lap4, putative
AFL2G_09978	2	46	2.443	up_2	-1.49191	-	AFLA_006780	ribosome biogenesis protein nop10, putative
AFL2G_09992	9	383	1.556	up_1.5_2	-0.727271		AFLA_006950	NTF2 and RRM domain protein
AFL2G_09993	110	3004	0.523	down_1.5_2	0.755618		AFLA_006960	molecular chaperone and allergen Mod-E/Hsp90/Hsp1
AFL2G_10011	30	771	0.717	down_1.2_1.5	1.13547	+	AFLA_007140	aminopeptidase, putative
AFL2G_11933	4	134	0.6	down_1.5_2	0.751274		AFLA_007540	glutathione S-transferase, putative
AFL2G_11941	87	2543	1.376	up_1.2_1.5	0.572084		AFLA_007640	conserved hypothetical protein
AFL2G_11947	7	211	1.498	up_1.2_1.5	0.432365		AFLA_007700	conserved hypothetical protein
AFL2G_11948	5	132	1.896	up_1.5_2	0.138164		AFLA_007720	pectin lyase
AFL2G_11999	18	768	0.755	down_1.2_1.5	1.28712	+	AFLA_008310	acetyl-CoA-acetyltransferase, putative
AFL2G_12015	13	410	0.688	down_1.2_1.5	-2.94272	-	AFLA_008460	conserved hypothetical protein
AFL2G_12016	3	182	1.476	up_1.2_1.5	-0.0481431		AFLA_008480	CFEM domain protein
AFL2G_12065	21	348	1.411	up_1.2_1.5	-0.52456		AFLA_009000	ribosomal protein S13p/S18e
AFL2G_12087	2	38	0.509	down_1.5_2	-0.44751		AFLA_009240	serine protein kinase, putative
AFL2G_12090	11	299	0.736	down_1.2_1.5	-0.199971		AFLA_009260	conserved hypothetical protein
AFL2G_12107	11	318	0.806	down_1.2_1.5	-0.477633		AFLA_009430	hypothetical protein
AFL2G_12226	10	156	2.477	up_2	3.80809	+	AFLA_010790	elongation factor 1 gamma, putative
AFL2G_12264	8	187	0.829	down_1.2_1.5	-3.31252	-	AFLA_011240	conserved hypothetical protein
AFL2G_12271	4	109	0.639	down_1.5_2	-0.918489		AFLA_011300	conserved hypothetical protein
AFL2G_12291	9	302	0.408	down_2	-1.2074	-	AFLA_011560	phosphatidylglycerol specific phospholipase, putative
AFL2G_12298	4	115	1.241	up_1.2_1.5	-1.14018	-	AFLA_011640	RNA binding protein, putative
AFL2G_12307	16	527	0.783	down_1.2_1.5	-0.749911		AFLA_011740	cystathionine gamma-lyase
AFL2G_12335	11	439	0.502	down_1.5_2	-2.80102	-	AFLA_012060	choline oxidase (CodA), putative
AFL2G_12345	46	2013	1.212	up_1.2_1.5	0.132474		AFLA_012160	acetyl-CoA acetyltransferase, putative
AFL2G_12349	135	4129	1.354	up_1.2_1.5	-1.25325	-	AFLA_012200	Hsp70 chaperone (HscA), putative
AFL2G_02968	4	154	0.362	down_2	0.489241		AFLA_013180	williams-beuren syndrome chromosome region, putative
AFL2G_02977	10	316	0.438	down_2	0.416255		AFLA_013270	conserved hypothetical protein
AFL2G_02992	2	74	2.08	up_2	-0.648966		AFLA_013410	conserved hypothetical protein
AFL2G_03024	4	147	0.373	down_2	-0.657929		AFLA_013740	Acid phosphatase precursor, putative
AFL2G_03036	6	163	0.712	down_1.2_1.5	-0.00787761		AFLA_013870	4-carboxymuconolactone decarboxylase family protein
AFL2G_03069	2	74	0.562	down_1.5_2	-0.269974		AFLA_014230	phosphatidylserine decarboxylase, putative
AFL2G_03116	20	735	0.795	down_1.2_1.5	0.151236		AFLA_014690	translocon-associated protein, alpha subunit, putative
AFL2G_03119	17	552	0.769	down_1.2_1.5	-0.540584		AFLA_014710	karyopherin alpha subunit, putative
AFL2G_03154	9	315	0.78	down_1.2_1.5	1.57673	+	AFLA_015060	phytanoyl-CoA dioxygenase family protein
AFL2G_03158	3	104	0.801	down_1.2_1.5	-1.71627	-	AFLA_015110	conserved hypothetical protein
AFL2G_03206	15	472	1.373	up_1.2_1.5	1.77505	+	AFLA_015580	sorbitol/xylulose reductase Sou1-like, putative
AFL2G_03258	11	333	0.592	down_1.5_2	-0.708292		AFLA_016120	O-methyltransferase family protein	10
AFL2G_03307	3	88	1.523	up_1.5_2	1.01273	+	AFLA_016650	pH-signaling protein PalC
AFL2G_03324	22	1159	0.624	down_1.5_2	-0.664268		AFLA_016830	tubulin subunit TubB
AFL2G_03341	16	377	1.249	up_1.2_1.5	-1.14784	-	AFLA_016990	fibrillarin
AFL2G_03386	2	92	0.828	down_1.2_1.5	0.158777		AFLA_017510	RING zinc finger protein, putative
AFL2G_03402	3	32	1.87	up_1.5_2	-0.775808		AFLA_017690	5'->3' exoribonculease Dhp1
AFL2G_03414	13	390	0.754	down_1.2_1.5	1.20053	+	AFLA_017820	conserved hypothetical protein
AFL2G_03416	10	368	1.454	up_1.2_1.5	-1.93092	-	AFLA_017830	small nuclear ribonucleoprotein complex protein Nhp2, putative
AFL2G_03418	9	557	0.629	down_1.5_2	1.38997	+	AFLA_017850	conserved hypothetical protein
AFL2G_03429	19	684	1.658	up_1.5_2	0.718981		AFLA_017960	prohibitin complex subunit Phb1, putative
AFL2G_03449	7	201	0.605	down_1.5_2	0.18374		AFLA_018160	Coatomer subunit epsilon, putative
AFL2G_03465	5	155	0.709	down_1.2_1.5	-0.907894		AFLA_018340	G-protein complex alpha subunit GpaA/FadA
AFL2G_03511	17	282	0.568	down_1.5_2	0.160546		AFLA_018800	nitrite reductase NiiA
AFL2G_03512	5	162	0.567	down_1.5_2	0.0970337		AFLA_018810	nitrate reductase NiaD
AFL2G_03543	2	73	3.086	up_2	0.971364		AFLA_019180	CipC-like antibiotic response protein, putative
AFL2G_03564	8	201	0.679	down_1.2_1.5	-1.02499	-	AFLA_019430	monoxygenase, putative
AFL2G_03582	40	1039	0.56	down_1.5_2	0.5603		AFLA_019610	carboxypeptidase S1, putative
AFL2G_03590	6	312	0.683	down_1.2_1.5	1.03793	+	AFLA_019690	3-ketoacyl-CoA ketothiolase (Kat1), putative
AFL2G_03659	11	350	0.782	down_1.2_1.5	0.667154		AFLA_020460	vacuolar ATP synthase subunit d, putative
AFL2G_03665	22	452	1.347	up_1.2_1.5	-0.778417		AFLA_020510	40S ribosomal protein S0
AFL2G_03666	8	254	1.531	up_1.5_2	0.375471		AFLA_020520	ribosomal protein S15, putative
AFL2G_03701	12	254	1.357	up_1.2_1.5	0.258184		AFLA_020840	ubiquitin conjugating enzyme (UbcB), putative
AFL2G_03717	41	910	1.248	up_1.2_1.5	-0.730718		AFLA_021000	conserved hypothetical protein
AFL2G_03728	19	611	1.295	up_1.2_1.5	0.962727		AFLA_021120	stomatin family protein
AFL2G_03730	7	228	1.399	up_1.2_1.5	-1.77815	-	AFLA_021130	lupus la ribonucleoprotein, putative
AFL2G_03745	7	265	1.384	up_1.2_1.5	0.387219		AFLA_021250	mitochondrial 2-oxodicarboxylate carrier protein, putative
AFL2G_03771	8	192	1.368	up_1.2_1.5	-0.789232		AFLA_021490	PAB1 binding protein (Pbp1), putative
AFL2G_03792	6	321	1.569	up_1.5_2	-0.805101		AFLA_021730	ribosomal protein S23 (S12)
AFL2G_03817	4	157	1.652	up_1.5_2	-0.0925237		AFLA_021980	30S ribosomal subunit S4, putative
AFL2G_03821	6	125	1.922	up_1.5_2	0.851363		AFLA_022030	glutathione-S-transferase theta, GST, putative
AFL2G_03823	2	35	0.808	down_1.2_1.5	0.248591		AFLA_022050	armadillo repeat protein
AFL2G_03842	9	165	0.83	down_1.2_1.5	-0.152166		AFLA_022250	SPX domain protein
AFL2G_03857	6	186	1.766	up_1.5_2	-0.490952		AFLA_022390	mitochondrial GTP/GDP transporter Ggc1, putative
AFL2G_03859	7	153	1.276	up_1.2_1.5	0.642219		AFLA_022410	coproporphyrinogen III oxidase, putative
AFL2G_03863	8	235	0.769	down_1.2_1.5	1.21898	+	AFLA_022460	dimeric dihydrodiol dehydrogenase, putative
AFL2G_03864	57	1407	1.487	up_1.2_1.5	0.654883		AFLA_022470	adenylate kinase, putative
AFL2G_03869	5	127	1.268	up_1.2_1.5	-0.0269319		AFLA_022530	cell polarity protein (Alp11), putative
AFL2G_03874	3	141	3.737	up_2	-0.607865		AFLA_022580	zinc knuckle domain protein (Byr3), putative
AFL2G_01578	44	1525	0.753	down_1.2_1.5	-1.90869	-	AFLA_023340	pectinesterase precursor, putative
AFL2G_01586	45	1454	4.167	up_2	5.49628	+	AFLA_023390	cutinase precursor, putative
AFL2G_01606	16	466	2.62	up_2	-1.50423	-	AFLA_023600	cell wall protein PhiA
AFL2G_01619	4	136	0.556	down_1.5_2	0.156445		AFLA_023740	glutathione S-transferase, putative
AFL2G_01684	17	639	0.574	down_1.5_2	0.370446		AFLA_024480	6-phosphofructokinase alpha subunit
AFL2G_01717	4	135	1.805	up_1.5_2	-0.87638		AFLA_024830	conserved hypothetical protein
AFL2G_01732	4	130	0.595	down_1.5_2	0.773068		AFLA_024970	conserved hypothetical protein
AFL2G_01738	2	65	0.82	down_1.2_1.5	-0.276274		AFLA_025020	peptidyl-prolyl cis-trans isomerase, putative
AFL2G_01740	2	85	0.698	down_1.2_1.5	0.26981		AFLA_025040	aldo-keto reductase (AKR), putative
AFL2G_01805	12	446	1.373	up_1.2_1.5	0.147367		AFLA_025760	50S ribosomal protein L12
AFL2G_01826	21	677	0.814	down_1.2_1.5	0.982616		AFLA_025980	Hsp90 co-chaperone Cdc37
AFL2G_01862	2	39	0.636	down_1.5_2	-1.49114	-	AFLA_026360	conserved hypothetical protein
AFL2G_01875	5	148	1.603	up_1.5_2	-0.502365		AFLA_026480	DNA binding protein SART-1, putative
AFL2G_01880	4	100	0.71	down_1.2_1.5	0.99806		AFLA_026540	sphinganine-1-phosphate aldolase BST1, putative
AFL2G_01884	11	364	0.712	down_1.2_1.5	0.643709		AFLA_026580	mitochondrial chaperone Frataxin, putative
AFL2G_01903	3	146	0.813	down_1.2_1.5	-0.469816		AFLA_026780	steroid alpha reductase family protein
AFL2G_01917	21	830	0.711	down_1.2_1.5	1.21365	+	AFLA_026950	3-ketoacyl-coA thiolase peroxisomal A precursor
AFL2G_01942	17	570	0.648	down_1.5_2	0.646857		AFLA_027250	aldo-keto reductase, putative
AFL2G_01946	9	312	0.663	down_1.5_2	2.53641	+	AFLA_027310	fructose-1,6-bisphosphatase Fbp1, putative
AFL2G_01948	37	1210	0.641	down_1.5_2	0.0368174		AFLA_027340	Aha1 domain family
AFL2G_01949	33	1016	0.83	down_1.2_1.5	-0.629309		AFLA_027350	saccharopine dehydrogenase Lys9, putative
AFL2G_01967	16	508	1.267	up_1.2_1.5	0.0412206		AFLA_027500	mannose-1-phosphate guanylyltransferase
AFL2G_01973	20	609	0.825	down_1.2_1.5	1.26599	+	AFLA_027580	iron superoxide dismutase A, putative
AFL2G_01988	45	1749	1.235	up_1.2_1.5	-0.928494		AFLA_027720	phosphatidyl synthase
AFL2G_01995	14	659	0.211	down_2	-2.63256	-	AFLA_027810	alkaline serine protease Alp1
AFL2G_02032	9	210	0.621	down_1.5_2	-2.16769	-	AFLA_028190	TPR domain protein
AFL2G_02037	5	159	1.332	up_1.2_1.5	0.445272		AFLA_028240	50S ribosomal protein L2
AFL2G_02039	4	170	0.736	down_1.2_1.5	-2.88557	-	AFLA_028260	exo-beta-1,3-glucanase (Exg1), putative
AFL2G_02050	11	318	0.646	down_1.5_2	0.455471		AFLA_028380	conserved hypothetical protein
AFL2G_02051	6	164	0.656	down_1.5_2	0.604395		AFLA_028390	4-carboxymuconolactone decarboxylase family protein
AFL2G_02057	13	404	0.673	down_1.2_1.5	1.00156	+	AFLA_028450	glutamate carboxypeptidase, putative
AFL2G_02060	2	62	1.213	up_1.2_1.5	1.03979	+	AFLA_028480	C2H2 finger domain protein, putative
AFL2G_02126	6	220	1.237	up_1.2_1.5	0.959645		AFLA_029240	NifU-related protein
AFL2G_02134	74	2265	0.683	down_1.2_1.5	1.78198	+	AFLA_029310	alcohol dehydrogenase, zinc-containing, putative
AFL2G_02141	2	77	0.714	down_1.2_1.5	0.299298		AFLA_029380	urease Ure
AFL2G_02153	23	722	1.418	up_1.2_1.5	0.129272		AFLA_029490	mitochondrial intermembrane space translocase subunit Tim10, putative
AFL2G_02162	4	154	0.468	down_2	-0.803943		AFLA_029600	D-xylose reductase (Xyl1), putative
AFL2G_02172	16	766	0.7	down_1.2_1.5	-0.558889		AFLA_029710	proliferating cell nuclear antigen (PCNA)
AFL2G_02191	19	423	0.58	down_1.5_2	-0.0109866		AFLA_029910	disulfide isomerase, putative
AFL2G_02203	11	244	1.51	up_1.5_2	-1.07126	-	AFLA_030030	eukaryotic translation initiation factor 3 subunit EifCa, putative
AFL2G_02211	4	115	0.727	down_1.2_1.5	0.626255		AFLA_030110	COPII-coated vesicle membrane protein Erv46, putative
AFL2G_02218	15	402	0.773	down_1.2_1.5	0.206649		AFLA_030180	protein mitochondrial targeting protein (Mas1), putative
AFL2G_02261	6	195	0.743	down_1.2_1.5	0.889955		AFLA_030650	dihydrodipicolinate synthetase family protein
AFL2G_02281	43	1298	1.354	up_1.2_1.5	-0.0229923		AFLA_030890	saccharopine dehydrogenase Lys1, putative
AFL2G_02309	8	211	1.304	up_1.2_1.5	-0.104837		AFLA_031170	conserved hypothetical protein
AFL2G_02321	12	280	0.612	down_1.5_2	-0.0459476		AFLA_031310	arsenite translocating ATPase ArsA, putative
AFL2G_02346	70	1896	0.688	down_1.2_1.5	-0.34043		AFLA_031570	pyruvate decarboxylase PdcA, putative
AFL2G_02351	3	107	0.613	down_1.5_2	-0.691515		AFLA_031620	histone chaperone ASF1, putative
AFL2G_02361	13	338	0.759	down_1.2_1.5	0.487935		AFLA_031720	peroxisomal membrane protein receptor Pex19, putative
AFL2G_02366	12	270	3.267	up_2	-0.362602		AFLA_031780	telomere and ribosome associated protein Stm1, putative
AFL2G_02369	8	289	1.901	up_1.5_2	-0.657638		AFLA_031810	zinc knuckle splicing factor Zfm1
AFL2G_02381	23	888	1.518	up_1.5_2	-0.820702		AFLA_031960	40S ribosomal protein S7e
AFL2G_02388	9	241	1.317	up_1.2_1.5	-2.14911	-	AFLA_032030	hydroxymethylglutaryl-CoA synthase Erg13, putative
AFL2G_02392	14	456	1.887	up_1.5_2	-0.0429452		AFLA_032070	mitochondrial F1F0 ATP synthase subunit Atp14, putative
AFL2G_02394	13	421	0.76	down_1.2_1.5	0.950504		AFLA_032090	conserved hypothetical protein
AFL2G_02400	6	144	0.741	down_1.2_1.5	0.697015		AFLA_032160	3-oxoacyl-(acyl-carrier-protein) reductase, putative
AFL2G_02413	7	165	0.713	down_1.2_1.5	-0.00150004		AFLA_032310	conserved hypothetical protein
AFL2G_02420	3	46	1.234	up_1.2_1.5	0.155847		AFLA_032380	conserved hypothetical protein
AFL2G_02428	11	422	1.296	up_1.2_1.5	0.114178		AFLA_032470	phosphoglycolate phosphatase, putative
AFL2G_02431	9	294	1.688	up_1.5_2	-1.25094	-	AFLA_032500	glyoxylate carboligase, putative
AFL2G_02514	16	439	0.684	down_1.2_1.5	-0.536586		AFLA_033400	mannosidase MsdS
AFL2G_02515	26	692	0.705	down_1.2_1.5	-0.387645		AFLA_033420	Mn superoxide dismutase MnSOD
AFL2G_02516	3	71	0.64	down_1.5_2	1.19217	+	AFLA_033430	oxidoreductase, short-chain dehydrogenase/reductase family
AFL2G_02536	17	338	1.532	up_1.5_2	-0.409095		AFLA_033650	GTP-binding nuclear protein Ran, putative
AFL2G_02550	10	327	1.281	up_1.2_1.5	1.47308	+	AFLA_033790	3,4-dihydroxy-2-butanone 4-phosphate synthase
AFL2G_02566	21	569	1.278	up_1.2_1.5	0.336919		AFLA_033950	conserved hypothetical protein
AFL2G_02568	16	367	1.521	up_1.5_2	4.00977	+	AFLA_033970	conserved hypothetical protein
AFL2G_02574	4	128	1.761	up_1.5_2	0.05202		AFLA_034020	conserved hypothetical protein
AFL2G_02577	72	2279	1.233	up_1.2_1.5	1.14875	+	AFLA_034050	mitochondrial aconitate hydratase, putative
AFL2G_02589	6	283	0.634	down_1.5_2	0.331931		AFLA_034170	MAP kinase FUS3/KSS1
AFL2G_02592	28	1368	7.495	up_2	3.87269	+	AFLA_034200	2-heptaprenyl-1,4-naphthoquinone methyltransferase, putative
AFL2G_02593	17	348	0.817	down_1.2_1.5	0.311976		AFLA_034210	proteasome regulatory particle subunit (RpnI), putative
AFL2G_02596	7	133	0.79	down_1.2_1.5	0.916162		AFLA_034240	dienelactone hydrolase family protein
AFL2G_02610	11	197	1.964	up_1.5_2	2.4703	+	AFLA_034380	catalase, putative
AFL2G_02664	7	174	1.225	up_1.2_1.5	-0.123726		AFLA_035010	small nuclear ribonucleoprotein SmD1, putative
AFL2G_02675	4	147	0.792	down_1.2_1.5	0.204188		AFLA_035120	conserved hypothetical protein
AFL2G_02683	4	103	1.438	up_1.2_1.5	0.153955		AFLA_035210	KH domain RNA binding protein
AFL2G_02684	10	181	0.612	down_1.5_2	0.503063		AFLA_035220	conserved hypothetical protein
AFL2G_02696	13	429	1.297	up_1.2_1.5	-0.691662		AFLA_035330	translation release factor eRF3, putative
AFL2G_02720	3	139	0.686	down_1.2_1.5	2.94458	+	AFLA_035610	DUF967 domain protein
AFL2G_02735	12	301	0.738	down_1.2_1.5	-0.382457		AFLA_035760	Fe-containing alcohol dehydrogenase, putative
AFL2G_02745	5	119	0.749	down_1.2_1.5	0.0206088		AFLA_035860	DUF21 and CBS domain protein (Mam3), putative
AFL2G_02758	2	53	0.686	down_1.2_1.5	0.203507		AFLA_035990	conserved hypothetical protein
AFL2G_02817	21	511	1.253	up_1.2_1.5	-0.251232		AFLA_036640	PH domain protein
AFL2G_02819	12	297	0.823	down_1.2_1.5	0.431034		AFLA_036660	lactoylglutathione lyase
AFL2G_02856	12	375	0.694	down_1.2_1.5	0.547346		AFLA_037110	proteasome component Pre2, putative
AFL2G_02892	26	1111	0.712	down_1.2_1.5	-0.595006		AFLA_037500	14-3-3 protein sigma, gamma, zeta, beta/alpha, putative
AFL2G_02893	4	153	0.671	down_1.2_1.5	-0.224321		AFLA_037510	endoplasmic reticulum calcium ATPase, putative
AFL2G_02916	6	242	0.787	down_1.2_1.5	0.938555		AFLA_037770	WW domain protein
AFL2G_02920	5	57	0.071	down_2	-1.08166		AFLA_037820	heat shock protein Hsp30-like, putative
AFL2G_02927	3	53	0.747	down_1.2_1.5	0.329151		AFLA_037880	Rho GTPase activator (Bem3), putative
AFL2G_02933	13	433	1.829	up_1.5_2	0.728491		AFLA_037940	proteasome subunit alpha type 3, putative
AFL2G_04857	5	184	0.311	down_2	-5.37991	-	AFLA_038710	conserved hypothetical protein
AFL2G_04942	5	135	1.506	up_1.5_2	3.91153	+	AFLA_039710	quinone oxidoreductase, putative
AFL2G_05059	7	236	0.42	down_2	0.753997		AFLA_041030	aldo-keto reductase, putative
AFL2G_05077	12	403	1.222	up_1.2_1.5	-0.809221		AFLA_041230	sterol 24-c-methyltransferase, putative
AFL2G_05080	10	331	1.293	up_1.2_1.5	-1.8305	-	AFLA_041260	ribosome associated DnaJ chaperone Zuotin, putative
AFL2G_05086	5	175	1.487	up_1.2_1.5	0.20393		AFLA_041320	acid phosphatase, putative
AFL2G_05093	11	357	1.679	up_1.5_2	-3.52976	-	AFLA_041410	aldehyde dehydrogenase family protein, putative
AFL2G_05094	4	167	1.526	up_1.5_2	-3.03432	-	AFLA_041420	GMP synthase
AFL2G_05138	34	1220	1.457	up_1.2_1.5	-2.94306	-	AFLA_041840	glycine dehydrogenase
AFL2G_05142	10	307	1.664	up_1.5_2	0.950351		AFLA_041900	amidase family protein
AFL2G_05151	39	907	1.408	up_1.2_1.5	-0.418517		AFLA_041990	60S ribosomal protein L17
AFL2G_05160	8	145	0.729	down_1.2_1.5	0.820548		AFLA_042090	Fasciclin domain family protein
AFL2G_05161	2	80	1.287	up_1.2_1.5	-0.0908693		AFLA_042100	small nuclear ribonucleoprotein (LSM7), putative
AFL2G_05166	2	82	0.582	down_1.5_2	1.36414	+	AFLA_042150	catechol dioxygenase, putative
AFL2G_05185	32	955	0.721	down_1.2_1.5	-0.960159		AFLA_042390	glyceraldehyde 3-phosphate dehydrogenase, putative
AFL2G_05211	8	198	1.556	up_1.5_2	-0.152713		AFLA_042710	conserved hypothetical protein
AFL2G_05228	18	682	0.788	down_1.2_1.5	-1.77035	-	AFLA_042900	conserved hypothetical protein
AFL2G_05274	24	895	1.23	up_1.2_1.5	-1.97136	-	AFLA_043390	Hsp70 chaperone (BiP), putative
AFL2G_05298	8	460	0.777	down_1.2_1.5	0.320575		AFLA_043650	VPS9 domain protein, putative
AFL2G_05314	14	423	1.695	up_1.5_2	-2.96464	-	AFLA_043840	RNA helicase (Dbp), putative
AFL2G_05316	7	181	0.601	down_1.5_2	0.690292		AFLA_043860	conserved hypothetical protein
AFL2G_05338	18	337	0.664	down_1.5_2	0.616257		AFLA_044090	urate oxydase UaZ
AFL2G_05345	7	258	0.585	down_1.5_2	-0.0476963		AFLA_044160	prephenate dehydrogenase
AFL2G_05348	12	220	1.547	up_1.5_2	0.75883		AFLA_044190	branched-chain amino acid aminotransferase, cytosolic
AFL2G_05360	21	522	0.823	down_1.2_1.5	1.51607	+	AFLA_044330	ketoreductase
AFL2G_05374	7	217	1.275	up_1.2_1.5	1.58763	+	AFLA_044470	peroxisome biosynthesis protein (PAS1/Peroxin-1), putative
AFL2G_05380	20	878	1.569	up_1.5_2	-0.680034		AFLA_044530	40S ribosomal protein S15, putative
AFL2G_05395	6	328	1.231	up_1.2_1.5	-0.792118		AFLA_044710	eukaryotic translation initiation factor 3 subunit EifCg, putative
AFL2G_05401	3	92	0.694	down_1.2_1.5	0.566316		AFLA_044770	mandelate racemase/muconate lactonizing enzyme family protein
AFL2G_05402	10	370	1.344	up_1.2_1.5	0.112485		AFLA_044780	rbm25 protein, putative
AFL2G_05405	42	1203	0.74	down_1.2_1.5	0.153546		AFLA_044820	glucose-6-phosphate isomerase
AFL2G_05447	7	192	1.438	up_1.2_1.5	-0.53421		AFLA_045290	extracellular endoglucanase/cellulase, putative
AFL2G_05504	2	26	1.655	up_1.5_2	-0.709424		AFLA_045890	SNF2 family helicase, putative
AFL2G_05519	11	244	0.809	down_1.2_1.5	0.803511		AFLA_046050	GDSL Lipase/Acylhydrolase family protein
AFL2G_05546	3	102	0.68	down_1.2_1.5	-0.0416032		AFLA_046340	isochorismatase family hydrolase, putative
AFL2G_05560	15	543	0.818	down_1.2_1.5	0.413908		AFLA_046470	conserved hypothetical protein
AFL2G_05568	2	23	1.707	up_1.5_2	-0.315334		AFLA_046540	transcription factor TFIIE complex alpha subunit, putative
AFL2G_05586	6	163	0.64	down_1.5_2	0.933412		AFLA_046730	conserved hypothetical protein
AFL2G_05587	7	197	1.611	up_1.5_2	-1.04628	-	AFLA_046740	NADP-dependent malic enzyme MaeA
AFL2G_05598	2	82	2.268	up_2	-0.76467		AFLA_046840	conserved hypothetical protein
AFL2G_05621	18	396	1.263	up_1.2_1.5	-1.14603	-	AFLA_047070	MOSC domain protein
AFL2G_10022	34	867	1.221	up_1.2_1.5	-0.332412		AFLA_047870	40S ribosomal protein S3Ae
AFL2G_10024	13	410	0.552	down_1.5_2	0.0679407		AFLA_047890	cytosine deaminase-uracil phosphoribosyltransferase fusion protein
AFL2G_10027	21	434	0.804	down_1.2_1.5	-0.0717196		AFLA_048010	seryl-tRNA synthetase
AFL2G_10033	6	368	1.308	up_1.2_1.5	-0.391359		AFLA_048070	non-canonical purine NTP pyrophosphatase, rdgB/HAM1 family
AFL2G_10039	20	652	1.491	up_1.2_1.5	-0.710627		AFLA_048140	60S ribosomal protein L23
AFL2G_10053	7	168	1.333	up_1.2_1.5	0.148387		AFLA_048290	homoserine kinase
AFL2G_10066	8	226	0.81	down_1.2_1.5	0.70455		AFLA_048410	BAR adaptor protein RVS161, putative
AFL2G_10078	19	791	0.783	down_1.2_1.5	-0.0554539		AFLA_048530	sulfur metabolism regulator SkpA, putative
AFL2G_10083	6	187	0.736	down_1.2_1.5	0.658037		AFLA_048570	SUMO activating enzyme (AosA), putative
AFL2G_10087	40	1162	1.263	up_1.2_1.5	0.538346		AFLA_048610	succinyl-CoA synthetase alpha subunit, putative
AFL2G_10097	8	245	1.398	up_1.2_1.5	0.274755		AFLA_048720	5-aminolevulinic acid synthase HemA
AFL2G_10117	8	187	1.288	up_1.2_1.5	0.0461558		AFLA_048890	50S ribosomal subunit L7, putative
AFL2G_10129	6	258	1.777	up_1.5_2	-2.7088	-	AFLA_049040	low-temperature viability protein ltv1
AFL2G_10133	13	565	1.365	up_1.2_1.5	0.571159		AFLA_049080	biotin synthase, putative
AFL2G_10134	3	85	1.315	up_1.2_1.5	0.444199		AFLA_049090	onanonoxo-7-onima-8-eninoihtemlysoneda
AFL2G_10143	8	336	1.764	up_1.5_2	0.161852		AFLA_049190	FAD/FMN-containing isoamyl alcohol oxidase MreA
AFL2G_10160	3	102	0.824	down_1.2_1.5	0.917073		AFLA_049380	glutamine synthetase, putative
AFL2G_10168	4	136	0.598	down_1.5_2	1.26797	+	AFLA_049470	conserved hypothetical protein
AFL2G_10209	23	552	0.747	down_1.2_1.5	0.456624		AFLA_049920	dienelactone hydrolase family protein
AFL2G_10214	5	145	1.6	up_1.5_2	-0.606315		AFLA_050000	ribosomal protein L16a
AFL2G_10218	3	90	1.53	up_1.5_2	0.178966		AFLA_050050	AP-1 adaptor complex subunit gamma, putative
AFL2G_10282	46	1307	1.323	up_1.2_1.5	0.210344		AFLA_050690	mitochondrial ADP,ATP carrier protein (Ant), putative
AFL2G_10285	3	157	1.491	up_1.2_1.5	-1.21947	-	AFLA_050740	conserved hypothetical protein
AFL2G_10303	16	325	1.207	up_1.2_1.5	-0.0307427		AFLA_050940	phenylalanyl-tRNA synthetase, beta subunit
AFL2G_10310	3	86	1.237	up_1.2_1.5	-0.707929		AFLA_051010	conserved hypothetical protein
AFL2G_10328	2	74	1.249	up_1.2_1.5	0.359695		AFLA_051220	conserved hypothetical protein
AFL2G_10334	13	380	0.82	down_1.2_1.5	-0.253018		AFLA_051270	DnaJ and TPR domain protein
AFL2G_10360	11	353	1.263	up_1.2_1.5	1.06022	+	AFLA_051530	methylmalonate-semialdehyde dehydrogenase, putative
AFL2G_10361	19	523	0.826	down_1.2_1.5	0.738374		AFLA_051540	calnexin
AFL2G_10372	5	122	0.604	down_1.5_2	-0.440417		AFLA_051650	Phosphoserine phosphatase, putative
AFL2G_10399	18	591	0.798	down_1.2_1.5	-1.93773	-	AFLA_051930	glutamine synthetase
AFL2G_10405	3	50	1.379	up_1.2_1.5	0.48196		AFLA_051990	TPR repeat protein
AFL2G_10430	17	353	1.281	up_1.2_1.5	-0.384045		AFLA_052280	conserved hypothetical protein
AFL2G_10435	5	196	1.558	up_1.5_2	-0.866342		AFLA_052340	SNF2 family helicase/ATPase, putative
AFL2G_10521	10	207	2.146	up_2	0.298194		AFLA_053250	conserved hypothetical protein
AFL2G_10536	7	207	0.752	down_1.2_1.5	-0.770582		AFLA_053390	GPI-anchored cell wall beta-1,3-endoglucanase EglC
AFL2G_10562	9	285	0.778	down_1.2_1.5	-0.789107		AFLA_053660	nuclear transport factor 2 domain protein
AFL2G_10587	2	67	1.268	up_1.2_1.5	1.23928	+	AFLA_053990	class II aldolase/adducin domain protein
AFL2G_10618	8	385	0.804	down_1.2_1.5	2.04249	+	AFLA_054340	isoflavone reductase family protein
AFL2G_05678	25	887	0.797	down_1.2_1.5	-0.0509832		AFLA_054810	transcriptional repressor TupA/RocA, putative
AFL2G_05681	11	227	0.766	down_1.2_1.5	0.610374		AFLA_054840	glycogen synthase kinase (Skp1), putative
AFL2G_05701	36	951	1.433	up_1.2_1.5	1.64234	+	AFLA_055060	NAD-dependent formate dehydrogenase AciA/Fdh
AFL2G_05723	5	297	1.596	up_1.5_2	-1.20726	-	AFLA_055290	conserved hypothetical protein
AFL2G_05738	36	937	0.804	down_1.2_1.5	-1.14686	-	AFLA_055450	translation elongation factor eEF-1 subunit gamma, putative
AFL2G_05741	2	32	1.388	up_1.2_1.5	0.324064		AFLA_055480	calcineurin Ca2+-binding regulatory subunit CnaB
AFL2G_05747	9	233	1.304	up_1.2_1.5	0.554244		AFLA_055540	molecular chaperone (ABC1), putative
AFL2G_05771	10	202	0.815	down_1.2_1.5	-0.302632		AFLA_055800	chromosome segregation protein Cse1, putative
AFL2G_05788	7	299	0.632	down_1.5_2	0.712604		AFLA_055970	fad NAD binding oxidoreductase, putative
AFL2G_05827	4	218	0.381	down_2	-2.30447	-	AFLA_056440	conserved hypothetical protein
AFL2G_05852	18	479	1.388	up_1.2_1.5	-0.137571		AFLA_056670	4-aminobutyrate transaminase GatA
AFL2G_05859	8	260	1.324	up_1.2_1.5	-1.38944	-	AFLA_056750	carbamoyl-phosphate synthase, small subunit
AFL2G_05865	10	313	0.613	down_1.5_2	1.26445	+	AFLA_056820	geranylgeranyl pyrophosphate synthase, putative
AFL2G_05880	12	409	1.429	up_1.2_1.5	-0.239203		AFLA_056980	conserved hypothetical protein
AFL2G_05895	4	81	1.64	up_1.5_2	-0.0801614		AFLA_057130	THO complex component (Rlr1), putative
AFL2G_05896	13	419	0.683	down_1.2_1.5	2.61595	+	AFLA_057140	nucleoside-diphosphate-sugar epimerase, putative
AFL2G_05906	30	825	0.791	down_1.2_1.5	-0.0028475		AFLA_057240	RNP domain protein
AFL2G_05917	10	342	0.713	down_1.2_1.5	0.396224		AFLA_057370	ubiquitin conjugating enzyme (UbcA), putative
AFL2G_05951	21	390	1.338	up_1.2_1.5	-0.483934		AFLA_057740	aldehyde dehydrogenase, putative
AFL2G_05976	7	265	2.275	up_2	0.673652		AFLA_057990	purine nucleoside permease, putative
AFL2G_05987	6	97	2.241	up_2	-0.142472		AFLA_058110	Cupin domain protein
AFL2G_05991	28	865	0.723	down_1.2_1.5	0.648359		AFLA_058150	myo-inositol-phosphate synthase, putative
AFL2G_05992	32	655	0.725	down_1.2_1.5	-0.111804		AFLA_058160	1-aminocyclopropane-1-carboxylate deaminase, putative
AFL2G_06015	27	974	1.316	up_1.2_1.5	-1.17555	-	AFLA_058480	1,3-beta-glucanosyltransferase Gel1
AFL2G_06025	27	881	0.711	down_1.2_1.5	-0.369234		AFLA_058570	ATP dependent RNA helicase (Dbp5), putative
AFL2G_06026	16	518	0.815	down_1.2_1.5	1.56074	+	AFLA_058580	GTP cyclohydrolase II, putative
AFL2G_06042	6	97	1.532	up_1.5_2	1.45289	+	AFLA_058760	cytochrome P450, putative
AFL2G_06065	4	150	0.675	down_1.2_1.5	-0.756431		AFLA_059020	haloalkanoic acid dehalogenase, putative
AFL2G_06112	6	150	1.231	up_1.2_1.5	0.951363		AFLA_059590	copper amine oxidase, putative
AFL2G_06152	28	815	2.768	up_2	1.68697	+	AFLA_060030	hypothetical protein
AFL2G_06161	6	115	1.451	up_1.2_1.5	-0.569848		AFLA_060110	conserved hypothetical protein
AFL2G_06175	7	240	0.128	down_2	-1.32599	-	AFLA_060260	heat shock protein Hsp30/Hsp42, putative
AFL2G_06179	41	1010	1.284	up_1.2_1.5	-0.940217		AFLA_060300	Ketol-acid reductoisomerase
AFL2G_06196	48	1210	0.504	down_1.5_2	0.296018		AFLA_060490	pyridine nucleotide-disulphide oxidoreductase family protein
AFL2G_06279	11	488	1.244	up_1.2_1.5	-0.565989		AFLA_061520	conserved hypothetical protein
AFL2G_06323	8	383	1.267	up_1.2_1.5	0.607322		AFLA_062090	MutT/nudix family protein
AFL2G_06324	21	723	0.586	down_1.5_2	2.41696	+	AFLA_062100	HAD superfamily hydrolase, putative
AFL2G_06328	5	114	0.655	down_1.5_2	0.280148		AFLA_062130	alpha-actinin, sarcomeric (f-actin cross linking protein)
AFL2G_06332	11	388	0.744	down_1.2_1.5	1.17922	+	AFLA_062160	polyubiquitin binding protein (Doa1/Ufd3), putative
AFL2G_06349	36	1316	0.81	down_1.2_1.5	-0.0300578		AFLA_062370	mitochondrial outer membrane translocase receptor (TOM70), putative
AFL2G_06373	14	470	0.439	down_2	-2.4137	-	AFLA_062640	conserved hypothetical protein
AFL2G_06388	17	330	0.606	down_1.5_2	1.50113	+	AFLA_062800	aldo-keto reductase, putative	20
AFL2G_06390	12	336	2.217	up_2	0.35352		AFLA_062820	polyketide synthase, putative	20
AFL2G_07262	8	190	2.363	up_2	3.84499	+	AFLA_064240	nonribosomal peptide synthase, putative	21
AFL2G_07263	5	173	2.763	up_2	3.26363	+	AFLA_064250	phenol 2-monooxygenase, putative	21
AFL2G_07265	19	544	2.836	up_2	4.26515	+	AFLA_064270	gibberellin 2-oxidase, putative	21
AFL2G_07267	26	644	5.152	up_2	3.29798	+	AFLA_064290	O-methyltransferase, putative	21
AFL2G_07268	5	162	2.902	up_2	4.33016	+	AFLA_064300	fructosyl amino acid oxidase, putative	21
AFL2G_07275	4	144	4.538	up_2	3.74106	+	AFLA_064380	conserved hypothetical protein	21
AFL2G_07280	3	98	4.684	up_2	3.7608	+	AFLA_064450	aminotransferase GliI-like, putative	21
AFL2G_07283	19	426	3.487	up_2	1.35573	+	AFLA_064500	conserved hypothetical protein	21
AFL2G_07382	5	155	0.183	down_2	-2.38475	-	AFLA_065540	extracellular lipase, putative
AFL2G_07386	5	141	0.575	down_1.5_2	0.455942		AFLA_065570	O-methyltransferase family protein
AFL2G_07420	4	122	1.556	up_1.5_2	-0.0728448		AFLA_065980	protein lunapark, putative
AFL2G_07438	3	82	1.26	up_1.2_1.5	0.513487		AFLA_066160	methyltransferase family protein
AFL2G_07452	10	329	0.83	down_1.2_1.5	0.0166769		AFLA_066280	conserved hypothetical protein
AFL2G_07457	6	140	1.382	up_1.2_1.5	-2.36612	-	AFLA_066330	oleate delta-12 desaturase
AFL2G_07516	5	124	0.497	down_2	-0.614727		AFLA_066970	conserved hypothetical protein	23
AFL2G_07562	5	107	1.755	up_1.5_2	-0.276106		AFLA_067460	37S ribosomal protein Mrp17
AFL2G_07564	3	91	0.587	down_1.5_2	0.568152		AFLA_067480	antibiotic biosynthesis monooxygenase, putative
AFL2G_07594	20	644	1.539	up_1.5_2	0.738399		AFLA_067800	mitochondrial processing peptidase alpha subunit, putative
AFL2G_07643	22	774	1.406	up_1.2_1.5	-0.0197659		AFLA_068300	1,3-beta-glucanosyltransferase Bgt1
AFL2G_07650	10	286	0.587	down_1.5_2	0.622042		AFLA_068370	heat shock protein/chaperonin HSP78, putative
AFL2G_07655	17	445	1.62	up_1.5_2	-0.493985		AFLA_068420	60S ribosomal protein L6
AFL2G_07667	20	728	0.775	down_1.2_1.5	0.525363		AFLA_068550	Coatomer subunit beta, putative
AFL2G_07682	9	183	0.784	down_1.2_1.5	-0.126513		AFLA_068730	ubiquitin-like modifier SUMO, putative
AFL2G_07687	10	245	0.813	down_1.2_1.5	0.702074		AFLA_068800	vacuolar ATP synthase subunit c
AFL2G_07690	17	510	1.48	up_1.2_1.5	-1.66019	-	AFLA_068840	glycine cleavage system T protein
AFL2G_07699	11	485	0.602	down_1.5_2	0.429771		AFLA_068940	proteasome regulatory particle subunit (Nas6), putative
AFL2G_07712	10	280	0.698	down_1.2_1.5	-0.0791259		AFLA_069110	glycerol-3-phosphate phosphatase (GppA), putative
AFL2G_07717	6	75	1.559	up_1.5_2	-0.813841		AFLA_069180	60S ribosomal protein L35
AFL2G_07760	7	346	0.41	down_2	-4.36764	-	AFLA_069620	conserved hypothetical protein
AFL2G_07769	3	110	1.683	up_1.5_2	0.758904		AFLA_069730	HMG box protein, putative
AFL2G_07779	23	500	1.293	up_1.2_1.5	1.05734	+	AFLA_069850	glycerol dehydrogenase Gcy1, putative
AFL2G_07790	16	631	1.289	up_1.2_1.5	-0.337914		AFLA_069960	mitochondrial inner membrane translocase subunit TIM44, putative
AFL2G_07799	6	178	1.318	up_1.2_1.5	1.98615	+	AFLA_070060	conserved hypothetical protein
AFL2G_07819	12	355	0.679	down_1.2_1.5	-0.870832		AFLA_070250	conserved hypothetical protein
AFL2G_07840	17	436	2.1	up_2	-1.39665	-	AFLA_070470	conserved hypothetical protein
AFL2G_07866	26	904	0.548	down_1.5_2	0.490554		AFLA_070780	acetamidase, putative
AFL2G_07876	5	106	1.532	up_1.5_2	-0.752016		AFLA_070870	45+E561:I564
AFL2G_07902	13	274	0.814	down_1.2_1.5	-0.742265		AFLA_071130	nuclear pore complex subunit Nup85, putative
AFL2G_07918	28	895	1.261	up_1.2_1.5	-0.668113		AFLA_071320	37S ribosomal protein S24
AFL2G_07927	33	787	1.384	up_1.2_1.5	-0.704601		AFLA_071390	mRNA binding post-transcriptional regulator (Csx1), putative
AFL2G_07937	25	866	1.272	up_1.2_1.5	-1.15762	-	AFLA_071500	translation initiation inhibitor, putative
AFL2G_00105	21	810	1.221	up_1.2_1.5	-0.862575		AFLA_073290	phospho-2-dehydro-3-deoxyheptonate aldolase
AFL2G_00122	18	562	1.395	up_1.2_1.5	0.037382		AFLA_073450	copper amine oxidase, putative
AFL2G_00125	41	1236	0.782	down_1.2_1.5	0.248471		AFLA_073480	tropomyosin, putative
AFL2G_00146	15	313	0.473	down_2	1.87225	+	AFLA_073680	alcohol dehydrogenase, putative
AFL2G_00153	3	71	0.63	down_1.5_2	-0.980891		AFLA_073740	Rab geranylgeranyltransferase, beta subunit
AFL2G_00155	15	435	0.822	down_1.2_1.5	-0.288386		AFLA_073760	DNA mismatch repair protein Msh3
AFL2G_00225	3	71	0.524	down_1.5_2	2.70833	+	AFLA_074520	alpha-galactosidase, putative
AFL2G_00230	6	179	0.481	down_2	-1.01364	-	AFLA_074590	conserved hypothetical protein
AFL2G_00271	25	481	1.492	up_1.2_1.5	-0.937318		AFLA_075030	40S ribosomal protein S13
AFL2G_00274	4	102	3.531	up_2	-0.543284		AFLA_075060	transformer-SR ribonucleoprotein, putative
AFL2G_00281	23	567	0.822	down_1.2_1.5	-0.311237		AFLA_075150	esterase, putative
AFL2G_00342	5	201	0.506	down_1.5_2	-1.01293	-	AFLA_075800	conserved hypothetical protein
AFL2G_00363	8	448	2.204	up_2	1.0905	+	AFLA_076020	Tropomyosin-1, putative
AFL2G_00396	13	468	1.211	up_1.2_1.5	0.206812		AFLA_076380	mitochondrial intermembrane space protein Mia40
AFL2G_00435	8	263	2	up_2	-2.42695	-	AFLA_076780	ribonucleoprotein, putative
AFL2G_00439	12	324	0.319	down_2	-3.35448	-	AFLA_076820	glucose oxidase, putative
AFL2G_00441	17	403	1.39	up_1.2_1.5	0.739467		AFLA_076840	proteasome component Pre8, putative
AFL2G_00449	31	1008	0.818	down_1.2_1.5	0.117039		AFLA_076910	cytokinesis EF-hand protein Cdc4, putative
AFL2G_00451	19	606	0.812	down_1.2_1.5	-0.0659203		AFLA_076930	importin, putative
AFL2G_00455	7	178	1.732	up_1.5_2	0.962076		AFLA_076970	conserved hypothetical protein
AFL2G_00459	9	321	1.392	up_1.2_1.5	0.524026		AFLA_077020	DNA damage-inducible v-SNARE binding protein Ddi1, putative
AFL2G_00579	3	72	0.438	down_2	0.285784		AFLA_078330	conserved hypothetical protein
AFL2G_00589	20	484	0.814	down_1.2_1.5	0.853046		AFLA_078420	fumarate reductase Osm1, putative
AFL2G_00642	7	172	0.63	down_1.5_2	-0.209782		AFLA_078960	small nuclear ribonucleoprotein SmG, putative
AFL2G_00656	8	176	0.808	down_1.2_1.5	0.124246		AFLA_079140	casein kinase, putative
AFL2G_00688	16	355	0.789	down_1.2_1.5	1.49639	+	AFLA_079480	oligopeptidase family protein
AFL2G_00708	4	91	1.92	up_1.5_2	-1.89765	-	AFLA_079700	protein arginine methyltransferase RmtB
AFL2G_00734	5	136	0.558	down_1.5_2	0.466441		AFLA_080030	topoisomerase I
AFL2G_00744	10	382	1.74	up_1.5_2	-0.711209		AFLA_080140	60S ribosomal protein L12
AFL2G_00774	16	485	0.282	down_2	-4.97175	-	AFLA_080430	hypothetical protein
AFL2G_00804	7	237	0.797	down_1.2_1.5	0.361398		AFLA_080750	ARP2/3 complex 34 kDa subunit , putative
AFL2G_00813	5	197	2.13	up_2	1.19863	+	AFLA_080840	conserved hypothetical protein
AFL2G_00838	3	73	0.732	down_1.2_1.5	0.361492		AFLA_081090	fumarylacetoacetate hydrolase family protein
AFL2G_00863	14	383	1.342	up_1.2_1.5	-2.26192	-	AFLA_081360	Phe-inhibited DAHP synthase AroG
AFL2G_00918	4	108	0.785	down_1.2_1.5	-1.06715	-	AFLA_081930	conserved hypothetical protein
AFL2G_00970	4	209	1.435	up_1.2_1.5	-0.183426		AFLA_082530	signal recognition particle 19 kDa protein, putative
AFL2G_01017	8	232	1.408	up_1.2_1.5	0.76858		AFLA_083080	histidine acid phosphatase, putative
AFL2G_01060	18	606	1.37	up_1.2_1.5	0.807188		AFLA_083550	Coatomer subunit delta, putative
AFL2G_01079	13	473	0.712	down_1.2_1.5	-0.601532		AFLA_083750	importin beta-1 subunit
AFL2G_01092	10	307	1.576	up_1.5_2	1.26694	+	AFLA_083890	oxidoreductase, zinc-binding dehydrogenase family, putative
AFL2G_01093	19	600	1.868	up_1.5_2	-0.685865		AFLA_083900	DEAD box RNA helicase HelA, putative
AFL2G_01095	26	641	1.353	up_1.2_1.5	0.0722221		AFLA_083920	adenylosuccinate synthetase AdB
AFL2G_01139	22	653	0.694	down_1.2_1.5	2.87961	+	AFLA_084460	heat shock protein Hsp98/Hsp104/ClpA, putative
AFL2G_01156	16	616	0.631	down_1.5_2	0.437522		AFLA_084650	palmitoyltransferase with autoacylation activity Pfa4, putative
AFL2G_01173	9	326	0.681	down_1.2_1.5	1.13638	+	AFLA_084820	acyl-CoA dehydrogenase, putative
AFL2G_01181	4	159	1.307	up_1.2_1.5	-2.4594	-	AFLA_084910	exosome complex exonuclease Rrp6, putative
AFL2G_01199	8	408	0.724	down_1.2_1.5	0.191572		AFLA_085130	Sec23/Sec24 family protein
AFL2G_01219	4	96	0.747	down_1.2_1.5	1.94071	+	AFLA_085350	AMMECR1 family protein
AFL2G_01222	4	65	1.483	up_1.2_1.5	0.858114		AFLA_085380	vacuolar sorting ATPase Vps4, putative
AFL2G_01229	11	390	0.782	down_1.2_1.5	-1.2274	-	AFLA_085450	eukaryotic translation initiation factor 3 subunit EifCk, putative
AFL2G_01265	10	368	0.725	down_1.2_1.5	0.90891		AFLA_085840	tubulin-specific chaperone c, putative
AFL2G_01273	4	115	0.757	down_1.2_1.5	0.0471391		AFLA_085940	AP-1 adaptor complex subunit beta, putative
AFL2G_01300	4	74	1.311	up_1.2_1.5	0.514593		AFLA_086280	NADH-ubiquinone oxidoreductase subunit GRIM-19, putative
AFL2G_01302	10	233	0.805	down_1.2_1.5	1.09536	+	AFLA_086300	vacuolar import and degRadation protein, putative
AFL2G_01320	11	274	0.789	down_1.2_1.5	-0.647679		AFLA_086480	translational initiation factor 2 beta
AFL2G_01327	18	886	2.298	up_2	0.674529		AFLA_086540	glycine-rich RNA-binding protein, putative
AFL2G_01332	10	258	0.781	down_1.2_1.5	-0.771885		AFLA_086600	morphogenesis protein (Msb1), putative
AFL2G_01335	11	238	1.548	up_1.5_2	-0.439862		AFLA_086630	60S ribosomal protein L35Ae
AFL2G_01352	8	316	0.474	down_2	0.574384		AFLA_086810	aldo/keto reductase, putative
AFL2G_01353	11	364	1.425	up_1.2_1.5	-0.290097		AFLA_086820	pyruvate dehydrogenase complex component Pdx1, putative
AFL2G_01367	10	173	1.349	up_1.2_1.5	0.618184		AFLA_086960	fumarylacetoacetate hydrolase family protein
AFL2G_01370	27	824	0.514	down_1.5_2	0.167289		AFLA_086990	cell wall protein, putative
AFL2G_01386	27	821	1.329	up_1.2_1.5	-0.958106		AFLA_087170	extracellular serine-rich protein, putative
AFL2G_01429	5	84	0.554	down_1.5_2	2.33436	+	AFLA_087640	alpha,alpha-trehalose phosphate synthase subunit, putative
AFL2G_01437	5	87	1.736	up_1.5_2	-0.646264		AFLA_087760	40S ribosomal protein S11
AFL2G_01456	21	695	1.362	up_1.2_1.5	0.480593		AFLA_087950	isocitrate dehydrogenase LysB
AFL2G_01483	26	870	0.81	down_1.2_1.5	-0.720097		AFLA_088260	eukaryotic translation initiation factor 3 subunit EifCf, putative
AFL2G_01487	10	445	1.488	up_1.2_1.5	-0.355406		AFLA_088300	cholinephosphate cytidylyltransferase
AFL2G_01526	11	443	0.628	down_1.5_2	0.217426		AFLA_088760	septin
AFL2G_01536	9	178	0.791	down_1.2_1.5	0.208321		AFLA_088850	exportin KapK
AFL2G_07956	5	187	1.215	up_1.2_1.5	-1.34028	-	AFLA_088980	snoRNA binding protein, putative
AFL2G_07969	6	161	1.3	up_1.2_1.5	0.415616		AFLA_089230	mitochondrial enoyl reductase, putative
AFL2G_07999	10	310	0.783	down_1.2_1.5	1.62223	+	AFLA_089560	pyruvate decarboxylase, putative
AFL2G_08093	9	289	0.377	down_2	0.192311		AFLA_090550	conserved hypothetical protein
AFL2G_08097	13	346	0.732	down_1.2_1.5	-1.56521	-	AFLA_090590	alpha-1,2-mannosidase, putative subfamily
AFL2G_08106	74	2658	0.595	down_1.5_2	-0.0449603		AFLA_090690	mycelial catalase Cat1
AFL2G_08118	7	130	1.326	up_1.2_1.5	0.314387		AFLA_090810	serine/threonine protein kinase, putative
AFL2G_08120	7	261	0.732	down_1.2_1.5	0.689325		AFLA_090820	aminotransferase, putative
AFL2G_08142	12	366	1.496	up_1.2_1.5	0.569788		AFLA_091030	conserved hypothetical protein
AFL2G_08144	132	3413	0.73	down_1.2_1.5	1.51182	+	AFLA_091060	allergen Asp F3
AFL2G_08146	6	102	1.779	up_1.5_2	1.11347	+	AFLA_091070	conserved hypothetical protein
AFL2G_08156	9	235	0.804	down_1.2_1.5	0.436507		AFLA_091190	ubiquitin C-terminal hydrolase, putative
AFL2G_08160	12	269	1.251	up_1.2_1.5	0.0296136		AFLA_091230	ubiquitin conjugating enzyme (UbcM), putative
AFL2G_08162	10	218	2.494	up_2	-0.595903		AFLA_091250	60S ribosomal protein L24a
AFL2G_08163	12	297	0.566	down_1.5_2	-1.95029	-	AFLA_091260	glucosamine 6-phosphate acetyltransferase, putative
AFL2G_08179	5	89	0.65	down_1.5_2	0.110017		AFLA_091460	ankyrin repeat and BTB/POZ domain protein
AFL2G_08197	20	822	1.7	up_1.5_2	0.912872		AFLA_091650	GPI anchored protein, putative
AFL2G_08204	11	277	0.385	down_2	1.93254	+	AFLA_091720	conserved hypothetical protein
AFL2G_08207	17	632	1.272	up_1.2_1.5	0.72849		AFLA_091750	conserved hypothetical protein
AFL2G_08231	5	99	1.434	up_1.2_1.5	0.727854		AFLA_091980	Ctr copper transporter family protein
AFL2G_08242	24	952	1.227	up_1.2_1.5	-2.69214	-	AFLA_092100	IMP dehydrogenase, putative
AFL2G_08244	24	710	0.614	down_1.5_2	-0.207608		AFLA_092120	40S ribosomal protein S21
AFL2G_08260	11	464	1.342	up_1.2_1.5	0.343535		AFLA_092330	mitochondrial translocase complex component (Tim50), putative
AFL2G_08262	18	469	1.207	up_1.2_1.5	0.554764		AFLA_092350	proteasome regulatory particle subunit (RpnK), putative
AFL2G_08274	9	215	1.23	up_1.2_1.5	0.0226492		AFLA_092480	RNA binding protein (Rbm8A), putative
AFL2G_08285	7	207	1.318	up_1.2_1.5	0.558497		AFLA_092590	peptide methionine sulfoxide reductase
AFL2G_08297	20	610	0.754	down_1.2_1.5	0.380048		AFLA_092730	26S proteasome regulatory subunit Mts4, putative
AFL2G_08306	5	118	0.809	down_1.2_1.5	0.213979		AFLA_092820	guanine nucleotide exchange factor (Gea2), putative
AFL2G_08319	2	139	1.96	up_1.5_2	0.176308		AFLA_092970	tubulin-specific chaperone D, putative
AFL2G_08342	20	787	1.212	up_1.2_1.5	-0.371082		AFLA_093220	Ran-specific GTPase-activating protein 1, putative
AFL2G_08346	8	289	0.662	down_1.5_2	0.176728		AFLA_093240	G-protein complex beta subunit SfaD
AFL2G_08368	6	176	1.361	up_1.2_1.5	0.831932		AFLA_093470	decapping enzyme Dcp2, putative
AFL2G_08369	4	90	0.802	down_1.2_1.5	1.03867	+	AFLA_093480	aminomethyl transferase, putative
AFL2G_08375	11	496	0.83	down_1.2_1.5	0.476784		AFLA_093530	oxidoreductase, 2OG-Fe(II) oxygenase family
AFL2G_08411	16	367	0.824	down_1.2_1.5	0.886008		AFLA_093910	hydroxyacylglutathione hydrolase, putative
AFL2G_08413	11	254	1.244	up_1.2_1.5	-0.606906		AFLA_093940	mitochondrial large ribosomal subunit YmL35, putative
AFL2G_08414	5	136	1.757	up_1.5_2	-0.21352		AFLA_093950	50S ribosomal protein L4
AFL2G_08473	17	499	1.255	up_1.2_1.5	0.628298		AFLA_094560	peptidyl-prolyl cis-trans isomerase/cyclophilin, putative
AFL2G_08499	3	139	2.005	up_2	-1.58455	-	AFLA_094820	conserved hypothetical protein
AFL2G_08534	8	206	1.514	up_1.5_2	-0.293233		AFLA_095210	methionine aminopeptidase, type I, putative
AFL2G_08549	6	67	1.973	up_1.5_2	1.50214	+	AFLA_095400	conserved hypothetical protein
AFL2G_08550	62	1885	2.52	up_2	1.55017	+	AFLA_095410	conserved hypothetical protein
AFL2G_08563	7	177	1.327	up_1.2_1.5	-0.129445		AFLA_095570	RNA annealing protein Yra1, putative
AFL2G_08565	12	278	1.371	up_1.2_1.5	0.394376		AFLA_095590	Hsp90 binding co-chaperone (Sba1), putative
AFL2G_08614	13	415	0.689	down_1.2_1.5	3.16387	+	AFLA_096040	conserved hypothetical protein
AFL2G_10656	2	96	5.047	up_2	4.32151	+	AFLA_097310	conserved hypothetical protein
AFL2G_10667	9	350	0.658	down_1.5_2	2.90181	+	AFLA_097430	conserved hypothetical protein
AFL2G_10725	9	387	0.807	down_1.2_1.5	0.999722		AFLA_098090	BAR adaptor protein RVS167, putative
AFL2G_10765	9	188	1.565	up_1.5_2	-0.170679		AFLA_098500	conserved hypothetical protein
AFL2G_10774	8	232	1.252	up_1.2_1.5	0.654204		AFLA_098640	isoflavone reductase family protein
AFL2G_10785	3	123	0.69	down_1.2_1.5	0.0244288		AFLA_098750	calcineurin catalytic subunit CnaA
AFL2G_10808	7	90	1.428	up_1.2_1.5	0.233678		AFLA_098990	phosphatidylinositol transporter, putative
AFL2G_10817	10	416	1.453	up_1.2_1.5	1.14706	+	AFLA_099060	conserved hypothetical protein
AFL2G_10818	19	311	1.723	up_1.5_2	1.54883	+	AFLA_099070	hypothetical protein
AFL2G_10834	17	565	0.791	down_1.2_1.5	2.26603	+	AFLA_099250	3-methylcrotonyl-CoA carboxylase subunit alpha (MccA), putative
AFL2G_10869	2	150	0.827	down_1.2_1.5	-0.0424846		AFLA_099640	transcriptional regulator (Cti6), putative
AFL2G_10910	5	195	1.38	up_1.2_1.5	-2.44256	-	AFLA_100030	nucleolin protein Nsr1, putative
AFL2G_10913	24	1040	0.811	down_1.2_1.5	-1.18773	-	AFLA_100060	ran GTPase activating protein 1 (RNA1 protein)
AFL2G_10917	52	1714	0.816	down_1.2_1.5	0.582011		AFLA_100110	plasma membrane H+-ATPase Pma1
AFL2G_10926	4	117	2.27	up_2	0.466614		AFLA_100240	glucose dehydrogenase, putative
AFL2G_10927	11	218	1.682	up_1.5_2	2.65061	+	AFLA_100250	catalase Cat
AFL2G_10954	14	550	0.747	down_1.2_1.5	0.0195629		AFLA_100600	salicylate hydroxylase, putative
AFL2G_10959	32	885	1.351	up_1.2_1.5	-0.306425		AFLA_100670	ATP sulphurylase
AFL2G_10966	12	374	0.812	down_1.2_1.5	0.378		AFLA_100760	conserved hypothetical protein
AFL2G_11005	7	159	1.416	up_1.2_1.5	-0.68055		AFLA_101160	40S ribosomal protein S9
AFL2G_11018	13	308	0.792	down_1.2_1.5	-0.866078		AFLA_101290	FAD binding domain protein
AFL2G_11044	6	110	7.437	up_2	7.7608	+	AFLA_101580	conserved hypothetical protein
AFL2G_11115	2	143	0.634	down_1.5_2	0.854658		AFLA_102390	conserved hypothetical protein
AFL2G_11172	4	144	0.682	down_1.2_1.5	-0.297555		AFLA_103010	dsDNA-binding protein PDCD5, putative
AFL2G_11217	8	196	0.717	down_1.2_1.5	-0.559011		AFLA_103520	exosome complex exonuclease Rrp4, putative
AFL2G_11236	13	382	0.734	down_1.2_1.5	1.54021	+	AFLA_103730	alpha,alpha-trehalose-phosphate synthase subunit Tps2, putative
AFL2G_03937	6	191	0.393	down_2	1.15984	+	AFLA_104670	serine peptidase, putative
AFL2G_03959	15	417	1.333	up_1.2_1.5	-2.24114	-	AFLA_104920	cutinase, putative
AFL2G_03994	16	714	1.209	up_1.2_1.5	-0.306868		AFLA_105320	phosphoserine aminotransferase
AFL2G_04021	8	467	1.345	up_1.2_1.5	-0.357886		AFLA_105610	dihydroxy acid dehydratase Ilv3, putative
AFL2G_04029	11	418	1.655	up_1.5_2	-0.650577		AFLA_105740	sulfide quinone reductase, putative
AFL2G_04081	32	679	0.778	down_1.2_1.5	0.976655		AFLA_106310	chaperonin, putative
AFL2G_04089	13	538	0.791	down_1.2_1.5	0.276037		AFLA_106390	ribose 5-phosphate isomerase A
AFL2G_04129	3	112	1.584	up_1.5_2	0.612212		AFLA_106820	FAD dependent oxidoreductase superfamily
AFL2G_04162	6	276	0.786	down_1.2_1.5	0.191106		AFLA_107200	F-actin capping protein alpha subunit, putative
AFL2G_04220	4	84	1.836	up_1.5_2	0.385451		AFLA_107800	exo-beta-1,3-glucanase, putative
AFL2G_04221	43	1908	2.644	up_2	0.0907702		AFLA_107810	heterogeneous nuclear ribonucleoprotein G, putative
AFL2G_04260	2	70	1.412	up_1.2_1.5	-1.4425	-	AFLA_108270	formyltetrahydrofolate deformylase, putative
AFL2G_04304	35	850	0.75	down_1.2_1.5	-0.501146		AFLA_108740	hypothetical protein
AFL2G_04316	20	713	1.546	up_1.5_2	-0.070831		AFLA_108880	mitochondrial import receptor subunit (Tom20), putative
AFL2G_04335	9	314	1.343	up_1.2_1.5	2.07167	+	AFLA_109100	3-oxoacyl-(acyl-carrier-protein) reductase
AFL2G_04341	19	806	0.787	down_1.2_1.5	0.149177		AFLA_109160	isopentenyl-diphosphate delta-isomerase
AFL2G_04358	42	1419	0.727	down_1.2_1.5	0.858677		AFLA_109350	NADPH cytochrome P450 reductase (CprA), putative
AFL2G_04359	4	51	0.748	down_1.2_1.5	0.466221		AFLA_109360	UV-damaged DNA binding protein, putative
AFL2G_04408	15	588	0.755	down_1.2_1.5	1.24502	+	AFLA_109860	translation elongation factor eEF-1B gamma subunit, putative
AFL2G_04457	29	1041	1.503	up_1.5_2	0.473382		AFLA_110430	L-ornithine aminotransferase Car2, putative
AFL2G_04481	33	1127	0.75	down_1.2_1.5	1.40782	+	AFLA_110680	DnaJ domain protein
AFL2G_04490	18	483	0.826	down_1.2_1.5	-0.69323		AFLA_110760	ABC a-pheromone efflux pump AtrD
AFL2G_04493	3	62	0.682	down_1.2_1.5	0.769514		AFLA_110790	synembryn, putative
AFL2G_04504	9	300	0.771	down_1.2_1.5	0.0406118		AFLA_110930	phospho-2-dehydro-3-deoxyheptonate aldolase, class II
AFL2G_04519	20	1175	0.596	down_1.5_2	1.0689	+	AFLA_111070	aldehyde dehydrogenase, putative
AFL2G_04536	13	224	0.631	down_1.5_2	1.01794	+	AFLA_111250	conserved hypothetical protein
AFL2G_04541	8	141	1.494	up_1.2_1.5	1.01714	+	AFLA_111330	aspartyl-tRNA synthetase, putative
AFL2G_04569	22	683	1.332	up_1.2_1.5	-0.0405766		AFLA_111680	translation elongation factor G1, putative
AFL2G_04585	7	112	0.602	down_1.5_2	0.587314		AFLA_111840	2-hydroxychromene-2-carboxylate isomerase, putative
AFL2G_04597	12	147	1.438	up_1.2_1.5	-0.424931		AFLA_111980	60S ribosomal protein L38, putative
AFL2G_04608	6	188	1.518	up_1.5_2	0.00992564		AFLA_112080	small nuclear ribonucleoprotein SmB, putative
AFL2G_04609	14	401	1.214	up_1.2_1.5	-0.550566		AFLA_112090	60S ribosomal protein L11
AFL2G_04620	23	728	1.308	up_1.2_1.5	-2.71363	-	AFLA_112180	ATP dependent RNA helicase (Dbp1), putative
AFL2G_04621	10	425	1.302	up_1.2_1.5	0.707109		AFLA_112190	cyclophilin, putative
AFL2G_04640	6	164	0.76	down_1.2_1.5	-0.0999924		AFLA_112370	conserved hypothetical protein
AFL2G_04642	8	229	2.183	up_2	-0.691547		AFLA_112390	60S ribosomal protein L36
AFL2G_04661	12	326	1.672	up_1.5_2	-0.0672367		AFLA_112600	37S ribosomal protein Rsm25
AFL2G_04665	8	282	1.416	up_1.2_1.5	-0.472754		AFLA_112640	mitochondrial acetolactate synthase small subunit, putative
AFL2G_04710	18	459	1.363	up_1.2_1.5	-1.46038	-	AFLA_113050	asparagine synthetase Asn2, putative
AFL2G_04714	3	38	0.489	down_2			AFLA_113090	conserved hypothetical protein
AFL2G_04729	7	184	0.616	down_1.5_2	0.942445		AFLA_113230	kinase-related protein
AFL2G_04730	6	225	1.218	up_1.2_1.5	-0.799857		AFLA_113240	GPI anchored cell wall protein, putative
AFL2G_04732	8	290	1.591	up_1.5_2	-1.14173	-	AFLA_113260	allergen Asp F7
AFL2G_04778	5	161	0.554	down_1.5_2	0.897486		AFLA_113750	conserved hypothetical protein
AFL2G_04781	3	75	1.545	up_1.5_2	0.0431503		AFLA_113780	casein kinase II beta subunit CKB1
AFL2G_04790	7	223	0.79	down_1.2_1.5	0.691967		AFLA_113890	nuclear pore complex subunit (SEC13), putative
AFL2G_04805	5	144	1.585	up_1.5_2	0.647586		AFLA_114050	phosphoethanolamine
AFL2G_04809	7	196	1.251	up_1.2_1.5	-0.019178		AFLA_114090	NADH-ubiquinone oxidoreductase 21 kDa subunit, putative
AFL2G_12377	5	209	0.658	down_1.5_2	-0.0314461		AFLA_114490	histidinol-phosphatase
AFL2G_12424	15	409	0.797	down_1.2_1.5	1.43554	+	AFLA_115040	3-hydroxybutyryl-CoA dehydrogenase, putative
AFL2G_12429	12	190	1.948	up_1.5_2	-0.901925		AFLA_115110	60S ribosomal protein L13
AFL2G_12444	5	197	1.336	up_1.2_1.5	0.375316		AFLA_115270	cytochrome c heme lyase, putative
AFL2G_11331	2	117	3.911	up_2	0.913749		AFLA_116420	hypothetical protein
AFL2G_11362	7	157	1.385	up_1.2_1.5	-0.459661		AFLA_116770	extracellular lipase, putative
AFL2G_11457	10	296	1.489	up_1.2_1.5	0.027158		AFLA_117760	phytase, putative
AFL2G_11474	3	150	1.307	up_1.2_1.5	0.689558		AFLA_117930	UPF0183 domain protein
AFL2G_11488	8	186	2.948	up_2	1.73899	+	AFLA_118070	isoflavone reductase family protein (CipA), putative
AFL2G_11516	6	249	0.623	down_1.5_2	0.0407953		AFLA_118340	flavin containing polyamine oxidase, putative	45
AFL2G_11552	2	40	0.74	down_1.2_1.5	-0.224194		AFLA_118670	penicillin-binding protein, putative
AFL2G_11562	14	368	2.894	up_2	4.06565	+	AFLA_118790	conserved hypothetical protein
AFL2G_11594	3	100	0.456	down_2	-0.289731		AFLA_119120	beta-lactamase family protein	47
AFL2G_11614	14	323	0.649	down_1.5_2	-0.280602		AFLA_119330	glutathione-S-transferase theta, GST, putative
AFL2G_11626	50	1677	0.634	down_1.5_2	-0.466998		AFLA_119460	UDP-glucose 4-epimerase
AFL2G_11635	9	365	0.742	down_1.2_1.5	0.754429		AFLA_119560	pyridoxamine phosphate oxidase, putative
AFL2G_11646	16	360	0.56	down_1.5_2	1.42336	+	AFLA_119670	glycogen branching enzyme GbeA, putative
AFL2G_11651	2	38	0.643	down_1.5_2	-1.12294	-	AFLA_119740	molybdenum cofactor biosynthetic protein (CnxF), putative
AFL2G_11655	5	144	0.783	down_1.2_1.5	-1.06113	-	AFLA_119780	neutral protease 2 precursor, putative
AFL2G_11692	16	440	0.518	down_1.5_2	1.77639	+	AFLA_120180	pheromone processing carboxypeptidase (Sxa2), putative
AFL2G_11699	18	504	1.232	up_1.2_1.5	-0.0599427		AFLA_120260	nitroreductase family protein, putative
AFL2G_11729	17	412	1.473	up_1.2_1.5	1.95399	+	AFLA_120630	glyoxylate/hydroxypyruvate reductase, putative
AFL2G_11758	7	340	0.361	down_2	-0.0899612		AFLA_120990	O-methyltransferase, putative
AFL2G_11784	4	98	0.446	down_2	-2.78132	-	AFLA_121260	aspartic-type endopeptidase, putative
AFL2G_11802	4	114	0.723	down_1.2_1.5	-2.98485	-	AFLA_121470	hscarg dehydrogenase, putative	48
AFL2G_11803	5	83	0.581	down_1.5_2	-3.39216	-	AFLA_121490	NmrA-like family protein	48
AFL2G_11846	3	75	1.43	up_1.2_1.5	-3.88306	-	AFLA_121970	pectate lyase, putative
AFL2G_11860	16	495	2.411	up_2	2.60035	+	AFLA_122110	bifunctional catalase-peroxidase Cat2
AFL2G_11871	2	116	1.768	up_1.5_2	3.47779	+	AFLA_122240	conserved hypothetical protein
AFL2G_08796	5	256	0.544	down_1.5_2	1.31334	+	AFLA_124330	short chain oxidoreductase/dehydrogenase, putative
AFL2G_08814	11	201	2.291	up_2	0.809493		AFLA_124570	fumarylacetoacetate hydrolase, putative
AFL2G_08834	9	318	0.708	down_1.2_1.5	-0.34663		AFLA_124820	conserved hypothetical protein
AFL2G_08850	25	669	2.513	up_2	3.45876	+	AFLA_124990	hypothetical protein
AFL2G_08931	8	254	0.71	down_1.2_1.5	1.42701	+	AFLA_125860	alcohol dehydrogenase, putative
AFL2G_09034	7	210	2.123	up_2	0.705655		AFLA_126880	FKBP-type peptidyl-prolyl isomerase, putative
AFL2G_09064	4	119	1.541	up_1.5_2	-0.388459		AFLA_127210	pathogenesis associated protein Cap20, putative
AFL2G_09065	9	272	1.448	up_1.2_1.5	-0.666626		AFLA_127220	60S ribosomal protein L27e
AFL2G_09117	21	851	0.795	down_1.2_1.5	-0.223033		AFLA_127750	t-complex protein 1, eta subunit, putative
AFL2G_09124	22	698	0.818	down_1.2_1.5	-0.955766		AFLA_127820	importin beta-3 subunit, putative
AFL2G_09131	11	342	1.287	up_1.2_1.5	0.267418		AFLA_127890	protein phophatase 2C family protein
AFL2G_09140	11	314	0.582	down_1.5_2	-1.83847	-	AFLA_127950	conserved hypothetical protein
AFL2G_09156	2	57	1.751	up_1.5_2	0.0798653		AFLA_128120	cell wall glucanase, putative
AFL2G_09200	8	253	0.773	down_1.2_1.5	2.48731	+	AFLA_128600	2-oxoisovalerate dehydrogenase complex alpha subunit, putative
AFL2G_09204	6	149	1.355	up_1.2_1.5	0.217471		AFLA_128630	ubiquinone biosynthesis methlytransferase Coq5, putative
AFL2G_09226	10	272	0.712	down_1.2_1.5	0.354424		AFLA_128850	conserved hypothetical protein
AFL2G_09230	4	91	1.561	up_1.5_2	0.470364		AFLA_128890	60S ribosomal protein L6, putative
AFL2G_09297	7	167	1.664	up_1.5_2	-2.04196	-	AFLA_129640	HEAT repeat protein
AFL2G_09298	16	527	1.228	up_1.2_1.5	0.429936		AFLA_129650	NADH-ubiquinone oxidoreductase 18 kDa subunit, putative
AFL2G_09302	6	155	1.257	up_1.2_1.5	-0.0591812		AFLA_129690	cell division control protein (Cdc5), putative
AFL2G_09366	2	62	1.327	up_1.2_1.5	-0.96627		AFLA_130340	DNA polymerase epsilon subunit B, putative
AFL2G_09367	14	400	1.338	up_1.2_1.5	-1.00927	-	AFLA_130350	conserved hypothetical protein
AFL2G_09369	2	53	1.257	up_1.2_1.5	-0.0414081		AFLA_130380	zinc knuckle domain protein
AFL2G_09374	5	146	0.649	down_1.5_2	1.21735	+	AFLA_130440	hypothetical protein
AFL2G_06472	6	206	0.717	down_1.2_1.5	0.608394		AFLA_130700	oca3 protein, putative
AFL2G_06477	3	106	1.88	up_1.5_2	-0.339448		AFLA_131050	conserved hypothetical protein
AFL2G_06489	16	489	1.331	up_1.2_1.5	0.235588		AFLA_131280	actin cortical patch assembly protein Pan1, putative
AFL2G_06491	7	138	0.719	down_1.2_1.5	-0.493402		AFLA_131300	condensin complex component cnd2
AFL2G_06548	13	406	1.429	up_1.2_1.5	1.29803	+	AFLA_131910	conserved hypothetical protein
AFL2G_06562	8	255	1.23	up_1.2_1.5	-0.00630691		AFLA_132080	small nuclear ribonucleoprotein U2, A'
AFL2G_06592	9	316	0.684	down_1.2_1.5	-0.418004		AFLA_132390	oxidoreductase, short chain dehydrogenase/reductase family
AFL2G_06600	3	170	0.707	down_1.2_1.5	1.40864	+	AFLA_132490	D-amino acid oxidase
AFL2G_06631	10	214	1.321	up_1.2_1.5	-0.113088		AFLA_132790	37S ribosomal protein S5
AFL2G_06651	3	43	1.438	up_1.2_1.5	-0.571181		AFLA_133020	MYB DNA-binding domain protein
AFL2G_06708	9	371	0.503	down_1.5_2	-0.427201		AFLA_133620	conserved hypothetical protein
AFL2G_06741	20	344	1.301	up_1.2_1.5	0.0457095		AFLA_133920	Acyl CoA binding protein family
AFL2G_06743	21	792	0.242	down_2	-0.581376		AFLA_133940	conserved hypothetical protein
AFL2G_06781	17	566	0.786	down_1.2_1.5	-0.303966		AFLA_134340	BAR domain protein
AFL2G_06785	11	501	1.265	up_1.2_1.5	-3.24989	-	AFLA_134410	nucleolar GTP-binding protein (Nog1), putative
AFL2G_06786	2	39	0.819	down_1.2_1.5	2.30981	+	AFLA_134420	MFS monosaccharide transporter, putative
AFL2G_06789	14	352	0.818	down_1.2_1.5	0.546722		AFLA_134450	galactose-1-phosphate uridylyltransferase
AFL2G_06793	9	291	1.334	up_1.2_1.5	1.57603	+	AFLA_134480	6-phosphogluconate dehydrogenase family protein
AFL2G_06806	22	531	1.303	up_1.2_1.5	1.58543	+	AFLA_134610	mitochondrial serine protease Pim1, putative
AFL2G_06867	13	393	1.227	up_1.2_1.5	-0.533507		AFLA_135340	acetylornithine aminotransferase
AFL2G_06868	12	325	0.754	down_1.2_1.5	0.589067		AFLA_135350	protein FMP21, mitochondrial precursor, putative
AFL2G_06869	13	447	0.686	down_1.2_1.5	1.06163	+	AFLA_135360	hydroxymethylglutaryl-CoA lyase
AFL2G_06899	6	130	1.416	up_1.2_1.5	0.440887		AFLA_135670	translocation protein Sec62, putative
AFL2G_06911	2	32	0.78	down_1.2_1.5	0.172695		AFLA_135780	conserved hypothetical protein
AFL2G_06915	30	976	0.691	down_1.2_1.5	0.923839		AFLA_135820	urease accessory protein UreG, putative
AFL2G_06957	4	167	3.82	up_2	-0.205004		AFLA_136270	conserved hypothetical protein
AFL2G_06985	15	367	1.548	up_1.5_2	0.286722		AFLA_136600	mitochondrial co-chaperone GrpE, putative
AFL2G_07027	11	327	0.766	down_1.2_1.5	-0.959762		AFLA_137060	plasma membrane SNARE protein (Sec9), putative
AFL2G_07044	3	165	1.401	up_1.2_1.5	-0.0805713		AFLA_137290	splicing factor 3B subunit 1, putative
AFL2G_07155	7	222	0.48	down_2	-0.380606		AFLA_138590	ThiJ/PfpI family protein
AFL2G_07183	7	195	2.288	up_2	-1.50064	-	AFLA_138870	conserved hypothetical protein
AFL2G_07210	15	363	2.44	up_2	3.51241	+	AFLA_139150	aflY/ hypA/ hypP/ hypothetical protein	54
AFL2G_07211	18	289	3	up_2	4.01937	+	AFLA_139170	aflW/ moxY/ monooxygenase	54
AFL2G_07213	41	1257	2.659	up_2	3.82896	+	AFLA_139190	aflK/ vbs/ VERB synthase	54
AFL2G_07215	31	1217	2.516	up_2	4.77082	+	AFLA_139210	aflP/ omtA/ omt-1/ O-methyltransferase A	54
AFL2G_07216	35	781	2.687	up_2	4.43591	+	AFLA_139220	aflO/ omtB/ dmtA/ O-methyltransferase B	54
AFL2G_07220	34	846	2.466	up_2	4.13978	+	AFLA_139300	aflM/ ver-1/ dehydrogenase/ ketoreductase	54
AFL2G_07221	10	292	4.616	up_2	4.18333	+	AFLA_139310	aflE/ norA/ aad/ adh-2/ NOR reductase/ dehydrogenase	54
AFL2G_07222	21	1083	1.995	up_1.5_2	4.46814	+	AFLA_139320	aflJ/ estA/ esterase	54
AFL2G_07223	3	126	1.595	up_1.5_2	0.992644		AFLA_139340	aflS/ pathway regulator	54
AFL2G_07227	4	282	2.741	up_2	5.34991	+	AFLA_139390	aflD / nor-1 / reductase	54
AFL2G_07228	43	1488	2.971	up_2	4.75872	+	AFLA_139410	aflC / pksA / pksL1 / polyketide synthase	54
AFL2G_07235	31	869	1.749	up_1.5_2	0.589751		AFLA_139480	dimethylallyl tryptophan synthase, putative	55
AFL2G_07236	29	604	1.292	up_1.2_1.5	0.210475		AFLA_139490	hybrid PKS/NRPS enzyme, putative	55
AFL2G_00573	4	211	1.563	up_1.5_2	-0.65333
AFL2G_00753	3	55	0.705	down_1.2_1.5	-0.538842
AFL2G_01233	3	80	0.731	down_1.2_1.5	-0.659489
AFL2G_01289	3	53	0.408	down_2	0.111828
AFL2G_01970	15	353	0.664	down_1.5_2	0.684309
AFL2G_03577	18	583	1.426	up_1.2_1.5	0.530202
AFL2G_05296	10	146	0.736	down_1.2_1.5	1.3055	+
AFL2G_05441	2	108	1.793	up_1.5_2	1.41022	+
AFL2G_05517	5	227	0.711	down_1.2_1.5	1.11233	+
AFL2G_06293	2	103	0.536	down_1.5_2	-2.59676	-
AFL2G_08270	3	109	1.806	up_1.5_2	0.0657998
AFL2G_10089	8	247	1.575	up_1.5_2	0.507388
AFL2G_10809	35	1061	1.261	up_1.2_1.5	0.50864
AFL2G_11008	4	103	0.786	down_1.2_1.5	0.804412
AFL2G_11801	9	228	0.48	down_2	-3.33606	-
AFL2G_12470	6	88	1.246	up_1.2_1.5	0.305928
AFL2G_12499	3	228	0.539	down_1.5_2
